# Supplementary material for: Identification and Clinical Validation of Key Extracellular Proteins as the Potential Biomarkers in Relapsing-Remitting Multiple Sclerosis
Source: Front Immunol. 2021 Dec 7;12:753929. doi: 10.3389/fimmu.2021.753929 (PMC8688859; doi:10.3389/fimmu.2021.753929)
Supplement: Supplementary file 1 [file DataSheet_1.csv]

logFC	name	P.Value	selected	shared name
-2.14067284815515	IGF1	0.0428278074146854	false	IGF1
2.40933246292487	CD44	0.0177566595056635	false	CD44
1.81825590991503	IL13	0.040246401646933	false	IL13
-2.11857594145562	OSM	0.00901236032943885	false	OSM
-1.93183358508012	MMP1	0.0126285259583813	false	MMP1
-2.35025553146626	IFNB1	0.0223781439203998	false	IFNB1
1.744487359858	IL22	0.0311428144473076	false	IL22
2.14597670450768	IL2	0.0255474770990806	false	IL2
-1.95366827502985	IL17A	0.0131303120498751	false	IL17A
1.62313290649521	LCN2	0.0252678094508184	false	LCN2
1.34433341178286	EDIL3	0.0452299008792958	false	EDIL3
2.16575654465582	S100A9	0.0193274795815863	false	S100A9
2.33238781611629	C3	0.034331713440933	false	C3
-2.60962936120241	KITLG	0.00426240079375507	false	KITLG
1.81398507944963	VCAM1	0.0338031451512398	false	VCAM1
2.31451543611491	TNFSF15	0.0391452085100303	false	TNFSF15
-1.95358168610006	IL3	0.0357041522393929	false	IL3
