# Supplementary material for: Identification and Clinical Validation of Key Extracellular Proteins as the Potential Biomarkers in Relapsing-Remitting Multiple Sclerosis
Source: Front Immunol. 2021 Dec 7;12:753929. doi: 10.3389/fimmu.2021.753929 (PMC8688859; doi:10.3389/fimmu.2021.753929)
Supplement: Supplementary file 4 [file Table_1.xlsx]

## Sheet: Sheet1
Genes	logFC	AveExpr	t	P.Value	B	probe_id	change	ENTREZID
CTSC	3.43366	4.53872	6.41164	0.001096	-4.53773	201487_at	up	1075
JUND	4.37445	4.41834	6.32883	0.001166	-4.53794	214326_x_at	up	3727
NINJ1	3.1641	5.65106	6.21211	0.001274	-4.53825	203045_at	up	4814
MAPKAPK2	3.51815	3.48661	6.19015	0.001296	-4.53831	201461_s_at	up	9261
SPAG11A	3.2319	3.95998	6.17691	0.001309	-4.53835	210884_s_at	up	653423
APOBEC1	3.54872	3.98347	6.17513	0.001311	-4.53835	207158_at	up	339
TENT5A	3.58977	4.45786	6.04527	0.00145	-4.53872	221766_s_at	up	55603
ZNF506	-3.13806	1.93185	-6.02818	0.001469	-4.53877	221625_at	down	440515
CYP7A1	-2.98185	1.74546	-6.02161	0.001477	-4.53879	207406_at	down	1581
LOC101926913	-3.22369	2.38443	-5.94286	0.001571	-4.53903	215627_at	down	102000000
ATP5F1D	3.07691	5.68619	5.82048	0.001732	-4.53941	203926_x_at	up	513
HDGFL3	-3.42898	2.24076	-5.79856	0.001763	-4.53948	221976_s_at	down	50810
SRRM2	2.88398	2.92852	5.77229	0.001801	-4.53957	216629_at	up	23524
TRIM23	-3.89612	3.3144	-5.71842	0.001882	-4.53975	210994_x_at	down	373
CSF3R	3.09299	4.42408	5.5862	0.002098	-4.5402	203591_s_at	up	1441
CASK	-2.83545	2.72641	-5.57453	0.002118	-4.54024	207620_s_at	down	8573
ADAT1	2.86834	4.38392	5.48301	0.002287	-4.54058	219384_s_at	up	23536
CTRB2	2.67284	4.43759	5.33422	0.002595	-4.54115	214411_x_at	up	440387
VPS13A	-2.79372	2.90471	-5.28006	0.002719	-4.54136	214852_x_at	down	23230
AKIP1	2.76513	4.17818	5.21681	0.002873	-4.54162	219953_s_at	up	56672
MERTK	2.59199	3.79199	5.19135	0.002938	-4.54173	211912_at	up	10461
KRT8P12	2.85501	4.57422	5.16181	0.003015	-4.54186	222060_at	up	90133
ZBTB48	2.84838	4.39932	5.09765	0.003191	-4.54213	205025_at	up	3104
RBMS1	-2.68302	3.96272	-5.07681	0.00325	-4.54223	207266_x_at	down	5937
PLEKHO2	2.73126	6.23431	5.01366	0.003439	-4.54251	204436_at	up	80301
NAGA	2.70318	4.29042	4.98582	0.003526	-4.54264	202944_at	up	4668
GABPB1-IT1	2.87387	3.41844	4.98015	0.003544	-4.54267	205511_at	up	55056
RORC	2.63651	4.65545	4.92202	0.003736	-4.54294	206419_at	up	6097
GPX1	2.44891	8.49775	4.87635	0.003895	-4.54316	200736_s_at	up	2876
ZFP36L2	3.33	3.4235	4.87452	0.003902	-4.54317	201367_s_at	up	678
TYMS	-2.90744	2.64215	-4.86585	0.003933	-4.54321	217684_at	down	7298
ZNF426	2.75724	3.55336	4.8379	0.004035	-4.54335	205964_at	up	79088
SLC13A1	-2.77963	1.60458	-4.82268	0.004092	-4.54343	220503_at	down	6561
PEX6	3.30653	4.6174	4.80599	0.004155	-4.54351	204545_at	up	5190
KITLG	-2.60963	1.62774	-4.77856	0.004262	-4.54365	216974_at	down	4254
FDXR	2.50146	4.64163	4.76995	0.004297	-4.54369	207813_s_at	up	2232
KRT13	2.63304	3.35329	4.75219	0.004368	-4.54378	207935_s_at	up	3860
POR	2.4103	5.08571	4.75003	0.004377	-4.54379	208928_at	up	5447
TFDP3	-2.44696	2.45018	-4.74891	0.004382	-4.5438	207385_at	down	51270
NR2C1	2.41478	3.1896	4.72837	0.004466	-4.54391	210531_at	up	7181
TNFSF8	2.74224	4.59273	4.72797	0.004468	-4.54391	207216_at	up	944
NVL	-2.70708	3.22896	-4.70687	0.004557	-4.54402	207877_s_at	down	4931
NEK1	-3.20072	2.58132	-4.70152	0.00458	-4.54405	211086_x_at	down	4750
ANGPT4	-2.39161	3.15115	-4.67444	0.004698	-4.54419	221134_at	down	51378
FAM224A	2.5957	2.94677	4.6678	0.004728	-4.54423	216786_at	up	401630
MDK	2.62087	4.89165	4.66754	0.004729	-4.54423	209035_at	up	4192
CD14	3.8127	5.12256	4.65846	0.00477	-4.54428	201743_at	up	929
MIR3916	2.76537	3.92202	4.61058	0.004991	-4.54454	217544_at	up	101000000
PAWR	-2.32164	1.75702	-4.6089	0.004999	-4.54455	214090_at	down	5074
ZC3H15	-2.51993	2.62733	-4.59421	0.005069	-4.54463	210709_at	down	55854
CATSPERG	2.28412	3.81743	4.58042	0.005137	-4.54471	221316_at	up	57828
WT1-AS	2.38806	4.92855	4.54751	0.005301	-4.54489	206954_at	up	51352
FBN2	2.46957	2.85218	4.53601	0.00536	-4.54496	215717_s_at	up	2201
UBE4B	-2.92629	3.17335	-4.52958	0.005393	-4.545	202316_x_at	down	10277
DYRK2	-2.34342	2.6687	-4.52677	0.005408	-4.54501	202968_s_at	down	8445
GPR107	2.81722	3.43485	4.52425	0.005421	-4.54503	220265_at	up	57720
KLF13	3.11224	4.71269	4.47329	0.005694	-4.54532	219878_s_at	up	51621
PDE3A	-2.24721	2.32358	-4.46408	0.005746	-4.54538	206389_s_at	down	5139
PCGF1	-2.46801	4.02674	-4.44218	0.005869	-4.54551	210022_at	down	84759
AFDN-DT	2.69264	4.22111	4.43461	0.005913	-4.54555	210409_at	up	653483
GRIN2D	2.55838	3.12042	4.40849	0.006066	-4.54571	207036_x_at	up	2906
MED8	-2.41757	3.12228	-4.37947	0.006241	-4.54589	213696_s_at	down	112950
DPYS	2.49246	3.75687	4.36359	0.006339	-4.54599	206065_s_at	up	1807
VCX2	2.38225	4.48713	4.35316	0.006404	-4.54605	207281_x_at	up	51480
ZNF135	-2.41711	2.62012	-4.32145	0.006608	-4.54625	206142_at	down	7694
PAX1	2.34979	4.59016	4.31405	0.006657	-4.5463	214401_at	up	5075
TOR4A	2.44472	3.55601	4.31288	0.006665	-4.54631	219620_x_at	up	54863
CA5A	2.47621	4.64375	4.29969	0.006753	-4.54639	207421_at	up	763
ZNF780B	-2.2429	1.47163	-4.26091	0.007019	-4.54664	214899_at	down	163131
COQ8B	2.27193	3.59147	4.25804	0.007039	-4.54666	220434_at	up	79934
FUT3	2.33949	4.29067	4.25744	0.007044	-4.54667	216010_x_at	up	2525
SMIM14	2.44482	4.00354	4.25246	0.007079	-4.5467	222336_at	up	201895
ADCY1	-2.18762	3.19218	-4.22804	0.007254	-4.54686	215340_at	down	107
SERHL2	-2.31673	2.94052	-4.22641	0.007266	-4.54687	217284_x_at	down	253190
FAM89B	2.12707	5.6397	4.20018	0.007461	-4.54705	212484_at	up	23625
PDE3B	2.68429	2.93922	4.18013	0.007613	-4.54718	222317_at	up	5140
MAGEB3	2.57502	2.6968	4.17419	0.007659	-4.54722	207579_at	up	4114
FAM106A	2.27278	4.38265	4.16559	0.007726	-4.54728	220575_at	up	80039
SF3A2	2.77725	5.06479	4.16244	0.007751	-4.5473	209381_x_at	up	8175
RAB38	-2.19808	2.56867	-4.15414	0.007817	-4.54736	219412_at	down	23682
THAP9	-2.2421	1.84199	-4.14066	0.007924	-4.54745	220360_at	down	79725
FOXD1	-2.16802	2.82024	-4.12094	0.008085	-4.54759	206307_s_at	down	2297
NDUFB7	2.47518	3.89201	4.11804	0.008109	-4.54761	211407_at	up	4713
PRKG1	-2.45054	2.11629	-4.1101	0.008175	-4.54767	207119_at	down	5592
PCDHB12	-2.23826	3.09741	-4.10556	0.008213	-4.5477	221408_x_at	down	56124
SNAPC4	2.36797	5.6038	4.10457	0.008222	-4.54771	215926_x_at	up	6621
FHL1	-2.62618	4.69712	-4.07078	0.008511	-4.54795	210298_x_at	down	2273
BBS7	2.44077	3.63793	4.06473	0.008565	-4.54799	219688_at	up	55212
GALNT8	2.00688	4.22763	4.04581	0.008733	-4.54813	220929_at	up	26290
LGALS1	2.36756	9.17996	4.04326	0.008756	-4.54815	201105_at	up	3956
NT5DC2	2.32207	4.66755	4.03025	0.008875	-4.54824	218051_s_at	up	64943
MRPS12	-2.19457	2.90251	-4.02715	0.008903	-4.54826	210008_s_at	down	6183
OSM	-2.11858	2.49002	-4.01538	0.009012	-4.54835	214637_at	down	5008
SLC6A3	2.16245	4.89982	4.01028	0.00906	-4.54839	206836_at	up	6531
MAGEA6	-2.02944	2.47792	-4.00612	0.009099	-4.54842	214612_x_at	down	4105
KLHL7	2.09448	3.05629	3.99811	0.009175	-4.54848	220238_s_at	up	55975
C1QB	2.59789	6.41439	3.99553	0.0092	-4.5485	202953_at	up	713
CDKL3	2.6955	4.74409	3.98424	0.009309	-4.54858	219831_at	up	51265
GRIK5	2.69131	4.42448	3.97485	0.0094	-4.54865	214966_at	up	2901
MAP2K5	2.33768	2.51879	3.974	0.009408	-4.54866	216435_at	up	5607
ETV6	-2.01225	3.25635	-3.97384	0.00941	-4.54866	205585_at	down	2120
RAB11B	2.37358	3.95011	3.96486	0.009499	-4.54873	34478_at	up	9230
NDC80	-2.07244	1.35256	-3.95269	0.00962	-4.54882	204162_at	down	10403
TNFRSF4	-2.08097	3.10603	-3.95084	0.009639	-4.54883	214228_x_at	down	7293
KLHL18	2.21909	4.47167	3.92359	0.009918	-4.54904	207976_at	up	23276
TGFBRAP1	-1.94923	3.44977	-3.91878	0.009968	-4.54908	205210_at	down	9392
MYOG	-2.00807	3.05466	-3.91563	0.010001	-4.5491	207282_s_at	down	4656
TANC2	-2.47938	3.18048	-3.88043	0.010379	-4.54938	208425_s_at	down	26115
PAX4	2.00182	3.46484	3.86884	0.010507	-4.54947	207867_at	up	5078
SGCB	2.0042	3.98858	3.86549	0.010545	-4.5495	205121_at	up	6443
CPA1	2.52414	2.96349	3.86368	0.010565	-4.54951	205615_at	up	1357
KCNH1	-2.28137	2.45086	-3.8621	0.010583	-4.54953	207635_s_at	down	3756
DHRS2	-2.33089	3.28305	-3.85904	0.010617	-4.54955	206463_s_at	down	10202
ACVR2B-AS1	-2.2223	3.72215	-3.85891	0.010619	-4.54955	215590_x_at	down	100000000
ZNF696	-2.01668	3.42295	-3.85201	0.010697	-4.54961	220967_s_at	down	79943
QSER1	2.06074	3.43308	3.84948	0.010725	-4.54963	219705_at	up	79832
DCT	1.98291	3.33518	3.83258	0.01092	-4.54976	216513_at	up	1638
MRPL35	-2.01047	3.89473	-3.82327	0.011028	-4.54984	218890_x_at	down	51318
SMTN	2.16013	4.56496	3.81006	0.011185	-4.54995	209427_at	up	6525
GPR15	2.27944	4.2703	3.80142	0.011289	-4.55002	208524_at	up	2838
BSG	2.16433	6.84435	3.79964	0.01131	-4.55003	208677_s_at	up	682
MKI67	-2.10311	3.12311	-3.79624	0.011351	-4.55006	212022_s_at	down	4288
BYSL	1.92837	5.39114	3.79345	0.011385	-4.55008	203612_at	up	705
CD74	2.20975	8.03061	3.79027	0.011424	-4.55011	209619_at	up	972
PYHIN1	1.9693	4.66284	3.78384	0.011503	-4.55016	216748_at	up	149628
TG	2.10373	4.5778	3.7831	0.011512	-4.55017	203673_at	up	7038
GAMT	2.55072	5.54531	3.78095	0.011539	-4.55019	205354_at	up	2593
OLFML3	2.20357	5.22557	3.77615	0.011598	-4.55023	218162_at	up	56944
SLC4A4	-1.92034	1.92432	-3.77372	0.011629	-4.55025	210738_s_at	down	8671
FBXO22	-2.28493	2.70584	-3.77269	0.011641	-4.55025	219638_at	down	26263
LRRC8E	2.09277	3.49557	3.76046	0.011795	-4.55036	220174_at	up	80131
FGG	1.93629	3.30021	3.75599	0.011852	-4.55039	219612_s_at	up	2266
RRAD	-2.09232	2.86372	-3.75348	0.011884	-4.55042	204802_at	down	6236
RNF125	2.22233	4.3221	3.74771	0.011958	-4.55046	207735_at	up	54941
PSG5	-2.09011	3.11049	-3.74693	0.011968	-4.55047	204830_x_at	down	5673
KDM4C	1.92084	4.51102	3.73344	0.012144	-4.55058	214861_at	up	23081
GAD2	2.33918	2.43246	3.72449	0.012262	-4.55066	211264_at	up	2572
ENPEP	-1.9457	1.61111	-3.71651	0.012368	-4.55073	204844_at	down	2028
NIBAN1	1.8596	4.28223	3.71593	0.012376	-4.55073	217966_s_at	up	116496
SH3D21	1.87958	4.37316	3.71342	0.012409	-4.55076	220193_at	up	79729
TNKS	-1.98444	2.5473	-3.71319	0.012413	-4.55076	216695_s_at	down	8658
ELP6	2.878	4.9451	3.70309	0.012549	-4.55085	220600_at	up	54859
MMP1	-1.93183	1.67214	-3.69727	0.012629	-4.5509	204475_at	down	4312
MED24	-2.19024	3.18514	-3.69611	0.012644	-4.55091	215337_at	down	9862
FXN	2.37098	4.26366	3.69188	0.012703	-4.55094	205565_s_at	up	2395
TPP2	1.89188	5.24673	3.68918	0.01274	-4.55097	203374_s_at	up	7174
GRAP	-2.16705	2.31957	-3.68538	0.012793	-4.551	206620_at	down	10750
GPATCH2L	2.15134	3.93543	3.68043	0.012862	-4.55104	219720_s_at	up	55668
LMO1	2.27256	4.70442	3.67828	0.012892	-4.55106	206718_at	up	4004
FGF20	-2.04833	2.48167	-3.67436	0.012947	-4.5511	220394_at	down	26281
NDUFA5	1.83291	2.95964	3.67406	0.012951	-4.5511	215850_s_at	up	4698
IL17A	-1.95367	1.23519	-3.66145	0.01313	-4.55121	216876_s_at	down	3605
RRP7A	3.0576	4.97127	3.65586	0.013211	-4.55126	202937_x_at	up	27341
HMG20B	2.13712	3.89562	3.64981	0.013298	-4.55131	209113_s_at	up	10362
SERPINA3	3.94171	8.66502	3.64584	0.013356	-4.55135	202376_at	up	12
SLC35A3	3.21089	3.17371	3.63266	0.01355	-4.55146	209865_at	up	23443
ASB7	1.81199	4.03706	3.63069	0.013579	-4.55148	219996_at	up	140460
RNF17	2.74652	3.78236	3.62701	0.013634	-4.55152	220270_at	up	56163
DEPP1	2.44846	4.34731	3.61931	0.01375	-4.55158	209182_s_at	up	11067
PMS2P2	-2.18825	2.42059	-3.61487	0.013817	-4.55162	214757_at	down	5380
SRPK2	2.40449	4.43564	3.61303	0.013845	-4.55164	217517_x_at	up	6733
F2RL2	2.17575	3.63181	3.58978	0.014204	-4.55185	206795_at	up	2151
MAGOH2P	-2.11432	2.30179	-3.58945	0.014209	-4.55186	217692_at	down	101000000
UTS2	2.25468	2.95404	3.58709	0.014246	-4.55188	220785_at	up	10911
SLC25A21	-2.36175	1.75225	-3.58639	0.014257	-4.55188	220474_at	down	89874
NCOA3	-2.18694	2.43018	-3.58363	0.0143	-4.55191	211352_s_at	down	8202
ASPSCR1	2.29931	4.70634	3.58163	0.014332	-4.55193	218908_at	up	79058
SLC38A2	-1.81965	8.4181	-3.58098	0.014342	-4.55193	220924_s_at	down	54407
CACNA1S	1.81218	4.79209	3.57617	0.014418	-4.55198	217515_s_at	up	779
PLA2G2E	2.49585	3.30484	3.56088	0.014664	-4.55212	221389_at	up	30814
PMAIP1	-2.23743	1.71425	-3.5545	0.014768	-4.55218	204286_s_at	down	5366
SULT1E1	2.12843	3.76625	3.5542	0.014773	-4.55218	219934_s_at	up	6783
FCN2	-2.03745	2.73495	-3.54367	0.014946	-4.55228	207804_s_at	down	2220
PYCARD	2.13948	3.98312	3.54155	0.014981	-4.5523	221666_s_at	up	29108
CLEC7A	3.2086	4.12892	3.54136	0.014984	-4.5523	221698_s_at	up	64581
BLVRA	-2.54016	2.90738	-3.53345	0.015117	-4.55238	203771_s_at	down	644
NFIX	3.19273	4.87997	3.52966	0.01518	-4.55241	209807_s_at	up	4784
TREM2	3.40687	4.65949	3.52433	0.015271	-4.55246	219725_at	up	54209
FOXO1	2.58467	4.42393	3.52185	0.015313	-4.55248	202723_s_at	up	2308
MSRB1	1.86169	6.51728	3.51659	0.015403	-4.55253	217977_at	up	51734
SMARCB1	2.46772	3.57326	3.51485	0.015433	-4.55255	206532_at	up	6598
NOL12	-1.89089	3.37884	-3.51455	0.015438	-4.55255	222057_at	down	79159
KIAA0754	2.26701	3.58778	3.51356	0.015455	-4.55256	215268_at	up	643314
UBE2H	1.83325	5.05301	3.51066	0.015505	-4.55259	221962_s_at	up	7328
PBRM1	2.43807	2.82855	3.50721	0.015565	-4.55262	221212_x_at	up	55193
SLC6A9	2.06832	3.84402	3.50546	0.015595	-4.55264	207043_s_at	up	6536
KLHL20	2.29986	3.8624	3.48943	0.015877	-4.55279	210634_at	up	27252
REL	2.1661	3.69496	3.48542	0.015948	-4.55283	206036_s_at	up	5966
ABCA11P	1.98443	4.72099	3.48318	0.015988	-4.55285	220159_at	up	79963
MILR1	2.0518	2.53885	3.48007	0.016044	-4.55288	217513_at	up	284021
SIGMAR1	2.53845	4.79136	3.47536	0.016128	-4.55293	214484_s_at	up	10280
GDF3	2.06816	4.62151	3.47385	0.016156	-4.55294	220053_at	up	9573
TRPM6	-2.37912	3.44063	-3.46737	0.016274	-4.55301	221102_s_at	down	140803
FRMD4B	-1.92887	2.79366	-3.46698	0.016281	-4.55301	216134_at	down	23150
NMBR	2.10991	4.0934	3.46444	0.016327	-4.55304	207333_at	up	4829
ADH6	-1.84494	2.57049	-3.4639	0.016337	-4.55304	207544_s_at	down	130
COX5B	2.03359	4.93119	3.45246	0.016548	-4.55315	213736_at	up	1329
TMEM238L	1.85417	4.3541	3.44626	0.016664	-4.55321	215658_at	up	100000000
SMG7	-1.74719	3.04011	-3.44566	0.016675	-4.55322	201793_x_at	down	9887
MTHFSD	1.77075	4.64999	3.44362	0.016713	-4.55324	218879_s_at	up	64779
BTC	1.97702	2.06773	3.43549	0.016867	-4.55332	207326_at	up	685
MAGI2	-1.83179	3.85113	-3.43413	0.016893	-4.55333	207702_s_at	down	9863
SLC6A16	2.5927	4.45549	3.43402	0.016895	-4.55334	219820_at	up	28968
EED	1.9217	3.36727	3.42756	0.017018	-4.5534	210656_at	up	8726
MTMR10	2.34632	4.11023	3.4145	0.017271	-4.55353	220286_at	up	54893
SLC38A4	1.83628	2.51472	3.40501	0.017457	-4.55362	220786_s_at	up	55089
FAM169A	-1.70163	6.84583	-3.39035	0.017749	-4.55377	213954_at	down	26049
CD44	2.40933	2.9445	3.38998	0.017757	-4.55378	217523_at	up	960
LPAR4	1.93758	3.52358	3.38445	0.017868	-4.55383	206960_at	up	2846
RGS13	-2.53901	1.89275	-3.37333	0.018095	-4.55395	210258_at	down	6003
EMP3	2.77999	5.76307	3.37187	0.018125	-4.55396	203729_at	up	2014
MPDU1	1.90085	4.74757	3.36478	0.018272	-4.55403	209208_at	up	9526
TFPI	1.78075	2.26156	3.36189	0.018332	-4.55406	210665_at	up	7035
IRF9	1.81052	6.94286	3.35689	0.018437	-4.55411	203882_at	up	10379
LPO	-2.1819	3.07507	-3.35227	0.018534	-4.55416	210682_at	down	4025
TINAGL1	1.75209	4.14189	3.35138	0.018553	-4.55417	219058_x_at	up	64129
MOGAT2	1.97138	5.15661	3.35065	0.018568	-4.55418	207491_at	up	80168
DDR1-DT	1.69654	3.95047	3.33412	0.018922	-4.55435	216679_at	up	414771
CLN6	1.67175	4.78987	3.33324	0.018941	-4.55436	218161_s_at	up	54982
ING1	-2.37584	2.45078	-3.33148	0.018979	-4.55438	210350_x_at	down	3621
ZHX3	-2.14916	3.40159	-3.33119	0.018985	-4.55438	212545_s_at	down	23051
FER1L4	-1.70357	2.47721	-3.32823	0.01905	-4.55441	220388_at	down	80307
PRKACB	-1.71575	8.00712	-3.32667	0.019084	-4.55443	202742_s_at	down	5567
TCAP	-1.7401	3.03121	-3.32649	0.019087	-4.55443	205766_at	down	8557
EBP	-1.86836	3.31572	-3.32598	0.019099	-4.55443	213789_at	down	10682
HPS1	2.57728	3.36592	3.32109	0.019206	-4.55449	210112_at	up	3257
PCDH12	-2.16908	3.89046	-3.32094	0.019209	-4.55449	219656_at	down	51294
S100A9	2.16576	5.72024	3.31557	0.019327	-4.55454	203535_at	up	6280
HLA-C	2.78235	6.05945	3.31408	0.01936	-4.55456	211799_x_at	up	3107
SLC2A5	3.11363	5.42268	3.31187	0.01941	-4.55458	204430_s_at	up	6518
PI15	1.7048	4.22346	3.30463	0.019571	-4.55466	207938_at	up	51050
ARSF	-1.72136	4.31186	-3.30265	0.019616	-4.55468	214490_at	down	416
TUBGCP3	-2.75636	2.47499	-3.3009	0.019655	-4.5547	215739_s_at	down	10426
EMC10	-1.99338	3.51843	-3.295	0.019789	-4.55476	222345_at	down	284361
MALL	1.94974	5.09458	3.28682	0.019976	-4.55485	209373_at	up	7851
RAD54B	-1.74499	3.09043	-3.28649	0.019983	-4.55485	219494_at	down	25788
EPHA2	2.01624	4.39971	3.2835	0.020052	-4.55488	203499_at	up	1969
CALML4	-1.96843	3.18474	-3.28297	0.020064	-4.55489	221879_at	down	91860
ALLC	1.80985	4.72196	3.26972	0.020373	-4.55503	220365_at	up	55821
VNN1	1.76093	2.2467	3.26414	0.020504	-4.55509	205844_at	up	8876
LHX1	-1.82813	2.70785	-3.25699	0.020674	-4.55517	206230_at	down	3975
IL1RAP	1.99355	2.81709	3.25099	0.020818	-4.55523	210233_at	up	3556
RNF126	1.63844	5.64161	3.24107	0.021058	-4.55534	205748_s_at	up	55658
DCXR	1.75299	8.13237	3.2408	0.021064	-4.55535	217973_at	up	51181
POLD4	1.72496	3.69971	3.23979	0.021089	-4.55536	202996_at	up	57804
TTC9	-2.05937	4.24728	-3.2381	0.02113	-4.55537	213174_at	down	23508
BLK	-2.09801	2.42649	-3.23192	0.021282	-4.55544	206255_at	down	640
SRPK3	1.62938	5.4079	3.23144	0.021294	-4.55545	206216_at	up	26576
RUVBL2	1.80955	7.04925	3.23127	0.021298	-4.55545	201459_at	up	10856
PHKA1	2.06826	3.6887	3.22813	0.021375	-4.55548	205450_at	up	5255
SOX30	-2.28385	1.70666	-3.21524	0.021697	-4.55563	207678_s_at	down	11063
ZFP36	2.30576	6.44082	3.21508	0.021702	-4.55563	201531_at	up	7538
TECR	1.84146	8.07039	3.21506	0.021702	-4.55563	208336_s_at	up	9524
TFR2	2.77749	3.66808	3.20657	0.021917	-4.55572	210215_at	up	7036
BMP7	1.65361	4.12773	3.20535	0.021948	-4.55574	211259_s_at	up	655
LYPD3	-1.62714	2.78864	-3.20202	0.022033	-4.55577	204952_at	down	27076
ITPK1	-1.80019	2.80367	-3.20014	0.022082	-4.55579	217710_x_at	down	3705
SYN3	1.62376	4.41946	3.19841	0.022126	-4.55581	206322_at	up	8224
PDE12	-2.03513	3.14608	-3.19748	0.02215	-4.55582	214826_at	down	201626
RAB23	-1.7555	2.55127	-3.19102	0.022317	-4.5559	220955_x_at	down	51715
IFNB1	-2.35026	2.60188	-3.18867	0.022378	-4.55592	208173_at	down	3456
MNDA	1.64176	3.86359	3.18832	0.022387	-4.55593	204959_at	up	4332
CENPU	2.01161	4.4156	3.18638	0.022438	-4.55595	218883_s_at	up	79682
TAF10	1.81379	8.92487	3.18403	0.0225	-4.55597	200055_at	up	6881
ACR	-1.71221	4.06634	-3.18038	0.022596	-4.55602	207427_at	down	49
MAPK4	1.94473	3.34607	3.16325	0.023052	-4.55621	204707_s_at	up	5596
ADAM12	-2.26494	2.54923	-3.16204	0.023085	-4.55622	202952_s_at	down	8038
ZNF493	2.43247	3.45662	3.15074	0.023392	-4.55635	211064_at	up	284443
CLSPN	-1.67212	2.83337	-3.14543	0.023538	-4.55641	219621_at	down	63967
MELK	1.57194	4.12381	3.13896	0.023717	-4.55649	204825_at	up	9833
EFHC1	1.57963	4.56323	3.13708	0.023769	-4.55651	219833_s_at	up	114327
SUGCT	-1.59039	2.57274	-3.13571	0.023807	-4.55652	219655_at	down	79783
TMEM47	-1.75996	6.76165	-3.13482	0.023832	-4.55653	209655_s_at	down	83604
GNGT1	-1.97044	2.04573	-3.1341	0.023853	-4.55654	207166_at	down	2792
CAPG	1.56835	5.89326	3.1323	0.023903	-4.55656	201850_at	up	822
PRICKLE3	1.75481	4.184	3.12771	0.024032	-4.55662	217349_s_at	up	4007
TPD52L2	1.67166	6.8831	3.12556	0.024093	-4.55664	201379_s_at	up	7165
S1PR4	1.80594	5.48374	3.11506	0.024392	-4.55676	206437_at	up	8698
ETV2	2.00356	3.46614	3.10987	0.024542	-4.55682	215510_at	up	2116
HOXD9	-1.78751	3.22008	-3.10929	0.024558	-4.55683	205605_at	down	3235
MAML3	2.03394	3.72709	3.10802	0.024595	-4.55685	207946_at	up	55534
SHOX2	-2.07015	1.60119	-3.10796	0.024597	-4.55685	210135_s_at	down	6474
GRIA4	-2.21853	3.93005	-3.10708	0.024622	-4.55686	208464_at	down	2893
PDP1	-2.20087	8.00327	-3.10688	0.024628	-4.55686	218273_s_at	down	54704
CBFB	-2.16536	3.57369	-3.10396	0.024713	-4.55689	206788_s_at	down	865
IFI44	3.18978	3.24033	3.10067	0.024809	-4.55693	214059_at	up	10561
BRD8	2.25485	3.76152	3.09958	0.024841	-4.55694	210352_at	up	10902
ONECUT1	1.76033	3.35587	3.09754	0.024901	-4.55697	210745_at	up	3175
FCN3	2.55904	4.18232	3.09283	0.02504	-4.55702	205866_at	up	8547
REG1B	2.29655	4.10093	3.09189	0.025067	-4.55704	205886_at	up	5968
RAB11FIP4	1.65788	2.38091	3.08957	0.025136	-4.55706	216719_s_at	up	84440
USP7	1.59861	5.61174	3.08798	0.025183	-4.55708	222032_s_at	up	7874
LTBR	2.41065	3.65598	3.08638	0.025231	-4.5571	203005_at	up	4055
LCN2	1.62313	4.12424	3.08514	0.025268	-4.55711	212531_at	up	3934
ALG3	1.77783	4.96564	3.0833	0.025323	-4.55714	207396_s_at	up	10195
RBFOX2	1.96262	3.9314	3.08321	0.025325	-4.55714	213898_at	up	23543
SSTR3	-1.6593	2.79992	-3.0795	0.025437	-4.55718	214491_at	down	6753
PCDHB8	1.8871	3.13779	3.0787	0.025461	-4.55719	221319_at	up	56128
EN1	2.02981	3.28789	3.07817	0.025477	-4.5572	220559_at	up	2019
IL2	2.14598	3.37502	3.07582	0.025547	-4.55723	207849_at	up	3558
ZXDC	1.57262	4.54404	3.07398	0.025603	-4.55725	218639_s_at	up	79364
RPS6KB1	1.5552	3.72711	3.07058	0.025707	-4.55729	211578_s_at	up	6198
SIRPB1	-1.75788	2.32545	-3.06493	0.025879	-4.55736	206934_at	down	10326
TNK1	-1.94304	3.69246	-3.06174	0.025977	-4.55739	205793_x_at	down	8711
TLL2	-1.65521	3.65098	-3.06078	0.026006	-4.5574	215843_s_at	down	7093
STRN3	-1.96961	3.41519	-3.05899	0.026062	-4.55743	215505_s_at	down	29966
HKDC1	2.10863	2.65186	3.05693	0.026126	-4.55745	220585_at	up	80201
ZNF682	-1.94213	2.30894	-3.04859	0.026385	-4.55755	216468_s_at	down	91120
TECTA	1.97031	3.47773	3.04432	0.026519	-4.5576	221296_at	up	7007
COLEC10	1.75103	4.18117	3.04119	0.026618	-4.55764	207420_at	up	10584
HNRNPH1	1.90209	2.7485	3.03924	0.02668	-4.55766	213472_at	up	3187
WNT16	1.6913	4.40598	3.03612	0.026779	-4.5577	221113_s_at	up	51384
PCDHGA8	-1.73656	1.91481	-3.03543	0.026801	-4.55771	210368_at	down	9708
C2CD2L	-1.85758	2.75249	-3.03506	0.026813	-4.55771	204758_s_at	down	9854
LNPEP	1.71859	3.13694	3.03416	0.026841	-4.55773	207904_s_at	up	4012
CDC45	-1.57768	2.7522	-3.03191	0.026913	-4.55775	204126_s_at	down	8318
RRP9	1.99123	4.41942	3.02959	0.026987	-4.55778	204133_at	up	9136
RECQL5	-1.55892	2.42774	-3.02813	0.027034	-4.5578	210309_at	down	9400
PLVAP	-1.56603	4.934	-3.02676	0.027079	-4.55782	221529_s_at	down	83483
NOP14-AS1	-2.0596	2.49093	-3.02659	0.027084	-4.55782	214123_s_at	down	317648
CYP2C8	-1.61667	2.31106	-3.02584	0.027108	-4.55783	219903_s_at	down	1558
UPF1	1.71591	5.04182	3.02389	0.027171	-4.55785	208947_s_at	up	5976
NR1I3	1.86599	3.24749	3.02185	0.027237	-4.55788	207007_at	up	9970
BRF2	-1.90002	3.3668	-3.01906	0.027328	-4.55791	218954_s_at	down	55290
ACSM3	-1.60211	3.06894	-3.01733	0.027384	-4.55793	205942_s_at	down	6296
SCN9A	2.56085	2.84664	3.01714	0.02739	-4.55793	206950_at	up	6335
DNAJC28	1.95209	3.09634	3.01682	0.027401	-4.55794	220372_at	up	54943
CLEC4E	2.84145	4.01861	3.01315	0.027521	-4.55798	219859_at	up	26253
CSTA	2.41109	3.53078	3.0085	0.027674	-4.55804	204971_at	up	1475
BAG5	-1.78355	5.49902	-3.00714	0.027719	-4.55806	202984_s_at	down	9529
SMIM2	1.77134	3.13586	2.99975	0.027965	-4.55815	220931_at	up	79024
LGALSL	-1.52145	2.69686	-2.99944	0.027975	-4.55815	219998_at	down	29094
ZNF276	-1.60027	4.11087	-2.99717	0.028051	-4.55818	213778_x_at	down	92822
DELEC1	-1.4826	2.78529	-2.9888	0.028333	-4.55828	220781_at	down	50514
KNTC1	2.82827	2.9692	2.98714	0.028389	-4.5583	206316_s_at	up	9735
ZPBP	-1.51922	2.99809	-2.98691	0.028397	-4.55831	207021_at	down	11055
KCNN3	2.06514	3.75049	2.97829	0.028692	-4.55841	205903_s_at	up	3782
APLNR	1.63979	6.49288	2.96964	0.02899	-4.55852	213592_at	up	187
CD200	-1.76529	6.67095	-2.96919	0.029006	-4.55853	209582_s_at	down	4345
CFAP69	-1.79409	3.94353	-2.9664	0.029103	-4.55856	219455_at	down	79846
BUB3	-1.7073	6.46301	-2.96596	0.029119	-4.55857	201456_s_at	down	9184
CTNNB1	1.54018	7.63572	2.96168	0.029268	-4.55862	201533_at	up	1499
MYL10	1.55256	4.89778	2.95918	0.029356	-4.55865	221659_s_at	up	93408
PCK1	-1.98624	2.22181	-2.95855	0.029379	-4.55866	208383_s_at	down	5105
CYBA	2.16332	5.65811	2.95832	0.029387	-4.55866	203028_s_at	up	1535
MYO7B	-1.97561	1.97773	-2.95472	0.029514	-4.55871	216660_at	down	4648
MBL2	2.44654	2.41987	2.95376	0.029548	-4.55872	207256_at	up	4153
ACHE	1.8757	3.5767	2.95135	0.029634	-4.55875	210332_at	up	43
PHF20	1.58856	4.56994	2.95027	0.029672	-4.55876	209423_s_at	up	51230
CSPG4	2.12732	3.73299	2.94743	0.029774	-4.5588	204736_s_at	up	1464
TIMM44	1.75971	4.56771	2.94426	0.029888	-4.55884	203092_at	up	10469
DLG2	-1.63903	5.39278	-2.93442	0.030243	-4.55897	206253_at	down	1740
KCNK12	1.6804	5.76492	2.93267	0.030307	-4.55899	220448_at	up	56660
DOC2B	1.90534	4.51647	2.93234	0.030319	-4.55899	207311_at	up	8447
APOH	-1.62488	2.60916	-2.93102	0.030368	-4.55901	205216_s_at	down	350
SMC3	1.90799	5.09775	2.929	0.030441	-4.55903	209258_s_at	up	9126
NRF1	-1.75186	3.43564	-2.92043	0.030758	-4.55914	211280_s_at	down	4899
CYP4F3	2.0201	3.80785	2.91708	0.030882	-4.55919	206515_at	up	4051
ZDHHC17	1.51305	3.23913	2.91273	0.031045	-4.55924	217486_s_at	up	23390
IL22	1.74449	5.09496	2.91012	0.031143	-4.55928	221165_s_at	up	50616
FXR2	1.64248	5.9323	2.90963	0.031161	-4.55928	203172_at	up	9513
LTBP1	-1.44365	3.33004	-2.90897	0.031186	-4.55929	202728_s_at	down	4052
RGS3	-1.6731	2.6327	-2.90403	0.031373	-4.55936	220300_at	down	5998
CD3D	1.6697	4.64459	2.90087	0.031493	-4.5594	213539_at	up	915
TRIM33	1.45341	3.87665	2.89879	0.031572	-4.55942	214815_at	up	51592
TRPV6	-1.62823	3.61677	-2.89776	0.031611	-4.55944	206827_s_at	down	55503
WNT1	1.83446	3.09831	2.89735	0.031627	-4.55944	208570_at	up	7471
PSD3	-2.54239	8.03087	-2.8964	0.031664	-4.55946	203354_s_at	down	23362
MPZL2	1.46403	2.47653	2.88863	0.031963	-4.55956	203779_s_at	up	10205
RBPJL	1.84606	4.1287	2.88838	0.031972	-4.55956	221377_s_at	up	11317
ACOX1	-1.79052	2.47473	-2.88826	0.031977	-4.55956	209601_at	down	51
ADH1A	1.49552	4.75391	2.88473	0.032114	-4.55961	207820_at	up	124
TMEM106B	-1.4401	6.32762	-2.88202	0.03222	-4.55964	218930_s_at	down	54664
PCDHGA1	1.48757	5.22838	2.86497	0.032893	-4.55987	211880_x_at	up	56114
RAB32	1.56818	5.39337	2.86491	0.032896	-4.55987	204214_s_at	up	10981
ASPN	2.2438	2.94589	2.86488	0.032897	-4.55987	219087_at	up	54829
SRSF10	-1.96398	3.80128	-2.86274	0.032982	-4.5599	210178_x_at	down	10772
ZBTB38	-1.9528	7.13196	-2.86101	0.033052	-4.55992	219221_at	down	253461
DNAJB4	-1.43504	3.45978	-2.85655	0.033231	-4.55998	203811_s_at	down	11080
CYP2E1	-1.58871	2.34452	-2.85254	0.033394	-4.56003	209976_s_at	down	1571
GPR88	-1.45797	6.77812	-2.85011	0.033493	-4.56006	220313_at	down	54112
TBC1D2	1.69409	3.87938	2.8493	0.033526	-4.56007	222173_s_at	up	55357
MYH7	2.31821	4.08915	2.84453	0.033721	-4.56014	216265_x_at	up	4625
VCAM1	1.81398	4.83298	2.84253	0.033803	-4.56016	203868_s_at	up	7412
DIAPH2-AS1	-2.72908	2.57963	-2.84246	0.033806	-4.56017	217050_at	down	10824
PIAS4	1.82635	4.93048	2.83785	0.033997	-4.56023	212879_x_at	up	51588
HLA-DRA	2.96327	4.8778	2.83777	0.034	-4.56023	210982_s_at	up	3122
EPS8L2	1.77078	5.15591	2.8366	0.034048	-4.56024	218180_s_at	up	64787
C3	2.33239	7.32521	2.8298	0.034332	-4.56033	217767_at	up	718
POLL	2.04549	3.34147	2.82773	0.034419	-4.56036	221049_s_at	up	27343
STK17B	-2.00766	2.88657	-2.82475	0.034544	-4.5604	205214_at	down	9262
RAD54L2	1.54193	4.02434	2.82444	0.034557	-4.56041	213205_s_at	up	23132
RPAIN	-1.41267	2.27678	-2.82264	0.034633	-4.56043	216962_at	down	84268
CLDN8	1.65233	3.56118	2.81894	0.03479	-4.56048	214598_at	up	9073
C22orf46	2.32966	4.90105	2.81713	0.034867	-4.56051	219309_at	up	79640
GALC	1.66436	4.19313	2.81443	0.034982	-4.56054	211810_s_at	up	2581
UBXN1	1.73755	3.65366	2.81385	0.035007	-4.56055	210623_at	up	51035
CASP8AP2	-1.64337	5.95433	-2.81167	0.0351	-4.56058	222201_s_at	down	9994
CREBBP	-2.10853	3.24642	-2.81096	0.035131	-4.56059	211808_s_at	down	1387
GAL3ST4	1.75507	5.42064	2.80906	0.035213	-4.56061	219815_at	up	79690
NAT8B	-1.79798	2.57751	-2.80865	0.03523	-4.56062	206964_at	down	51471
PCDHA5	-1.56172	3.80599	-2.80796	0.03526	-4.56063	211838_x_at	down	56143
MAPK8	-1.43248	4.76358	-2.80245	0.035498	-4.5607	210477_x_at	down	5599
RNF41	-1.62327	4.19194	-2.80191	0.035522	-4.56071	201961_s_at	down	10193
MMP15	1.70735	3.60244	2.80135	0.035546	-4.56072	203365_s_at	up	4324
GP9	-1.4419	4.0145	-2.80068	0.035575	-4.56073	206883_x_at	down	2815
CD47	2.09461	3.10701	2.79968	0.035619	-4.56074	213856_at	up	961
PTCH1	1.42339	2.38947	2.79945	0.035629	-4.56075	208522_s_at	up	5727
IL3	-1.95358	2.24631	-2.79773	0.035704	-4.56077	207906_at	down	3562
UBE2S	1.43876	6.83129	2.79765	0.035708	-4.56077	202779_s_at	up	27338
CLPTM1	1.49794	7.38084	2.79675	0.035747	-4.56078	211136_s_at	up	1209
DIO1	1.69328	3.99242	2.79476	0.035834	-4.56081	206457_s_at	up	1733
BICD2	-1.42255	4.94431	-2.79442	0.035849	-4.56081	209203_s_at	down	23299
HOXA2	-1.73698	2.1168	-2.79152	0.035976	-4.56085	214457_at	down	3199
BRSK2	2.45524	2.97893	2.77854	0.036554	-4.56103	215010_s_at	up	9024
PGRMC1	-1.90438	6.27839	-2.77807	0.036575	-4.56104	201120_s_at	down	10857
ADAMTS8	-1.64226	3.97776	-2.7689	0.036989	-4.56117	220677_s_at	down	11095
PSIP1	1.38549	6.39314	2.76889	0.036989	-4.56117	210758_at	up	11168
STX2	1.63906	4.71472	2.76776	0.037041	-4.56118	207346_at	up	2054
ZSCAN2	1.42	2.49796	2.76642	0.037102	-4.5612	220516_at	up	54993
PAK1	1.89404	3.143	2.76307	0.037255	-4.56125	209615_s_at	up	5058
LOC101927550	-1.67835	2.85394	-2.76228	0.037291	-4.56126	220687_at	down	102000000
LOC100289518	-1.79848	2.84491	-2.76166	0.037319	-4.56127	216793_x_at	down	100000000
SPINK5	-1.71654	3.93756	-2.76125	0.037339	-4.56127	205185_at	down	11005
STON1	2.34339	4.7394	2.76075	0.037362	-4.56128	213413_at	up	11037
LAMA2	2.09497	2.33676	2.76032	0.037381	-4.56128	216839_at	up	3908
SLC12A4	-1.69068	3.10354	-2.75828	0.037475	-4.56131	209400_at	down	6560
ABHD2	1.72009	3.5531	2.75636	0.037564	-4.56134	87100_at	up	11057
TXN2	1.42451	6.53435	2.74413	0.038134	-4.56151	209078_s_at	up	25828
TMC7	2.02877	4.32894	2.74326	0.038175	-4.56152	220021_at	up	79905
PREX2	2.13346	4.4481	2.74296	0.038188	-4.56153	220732_at	up	80243
CTSD	1.36004	7.06661	2.74034	0.038312	-4.56156	200766_at	up	1509
IRF2BP1	1.99712	5.99609	2.7401	0.038323	-4.56157	213771_at	up	26145
INHBE	-1.60912	1.66105	-2.73938	0.038357	-4.56158	210587_at	down	83729
NOP16	2.23222	2.99609	2.73807	0.03842	-4.56159	209327_s_at	up	51491
RBM17	-1.39609	4.11482	-2.73664	0.038487	-4.56161	221309_at	down	84991
FKBP11	2.00413	2.88161	2.73579	0.038528	-4.56163	219118_at	up	51303
SLC30A10	1.48979	4.33457	2.73348	0.038637	-4.56166	220435_at	up	55532
HCFC1R1	2.36645	5.47528	2.73312	0.038655	-4.56166	218537_at	up	54985
PEX10	1.50858	4.83187	2.72935	0.038835	-4.56172	206351_s_at	up	5192
EPB41L4B	1.94336	4.56186	2.72844	0.038879	-4.56173	220161_s_at	up	54566
PRRX2	-1.39327	3.034	-2.72787	0.038906	-4.56174	219729_at	down	51450
FBXO40	1.95145	4.09586	2.72784	0.038907	-4.56174	220164_s_at	up	51725
GUCY1B1	-1.39708	6.75762	-2.72625	0.038984	-4.56176	211555_s_at	down	2983
GK2	1.82171	3.29228	2.72534	0.039028	-4.56177	215430_at	up	2712
PPIB	1.35882	7.85958	2.72343	0.03912	-4.5618	200968_s_at	up	5479
TNFSF15	2.31452	3.32085	2.7229	0.039145	-4.56181	221085_at	up	9966
STYXL1	1.36902	6.1269	2.71872	0.039348	-4.56187	218321_x_at	up	51657
GLRB	-1.77616	6.58256	-2.71868	0.03935	-4.56187	205279_s_at	down	2743
NOVA2	-1.64197	2.18806	-2.71764	0.039401	-4.56188	206476_s_at	down	4858
PXDN	2.25125	4.34379	2.71645	0.039459	-4.5619	212013_at	up	7837
ISOC2	1.36987	6.39896	2.71237	0.039658	-4.56196	218893_at	up	79763
ME1	1.85687	3.11512	2.71	0.039775	-4.56199	211204_at	up	4199
BRIP1	-1.76146	1.97168	-2.70964	0.039792	-4.562	221703_at	down	83990
PRR5	1.65306	4.53257	2.70795	0.039876	-4.56202	219168_s_at	up	55615
LARP4B	2.11653	2.5874	2.7078	0.039883	-4.56202	214216_s_at	up	23185
MAPKAPK3	1.38159	5.36532	2.70303	0.040119	-4.56209	202787_s_at	up	7867
SGCD	-1.82185	2.46143	-2.7012	0.04021	-4.56212	210329_s_at	down	6444
IL13	1.81826	4.7422	2.70047	0.040246	-4.56213	207844_at	up	3596
HCAR3	1.77942	3.76753	2.69876	0.040332	-4.56215	205220_at	up	8843
RFXANK	1.39152	5.99784	2.6959	0.040475	-4.56219	202758_s_at	up	8625
MED14	2.14738	3.333	2.69527	0.040507	-4.5622	202612_s_at	up	9282
SOCS1	1.47287	2.30628	2.69087	0.040728	-4.56227	209999_x_at	up	8651
ADGRE1	-1.36231	3.24879	-2.69041	0.040751	-4.56227	207111_at	down	2015
SHC3	-1.43188	7.33548	-2.69012	0.040766	-4.56228	206330_s_at	down	53358
ZNF385D	1.3446	4.82607	2.68711	0.040919	-4.56232	220117_at	up	79750
YAP1	1.5297	4.41031	2.67783	0.041392	-4.56245	213342_at	up	10413
CBFA2T2	-1.41538	3.73548	-2.6775	0.041409	-4.56246	209144_s_at	down	9139
CYP4F11	1.85424	2.06875	2.67549	0.041513	-4.56249	206153_at	up	57834
ANO1	1.66567	2.92733	2.66855	0.041872	-4.56259	218804_at	up	55107
ZNF259P1	-1.45492	2.64217	-2.66677	0.041965	-4.56261	217186_at	down	442240
HTR7	-1.43248	1.1583	-2.66368	0.042126	-4.56266	207818_s_at	down	3363
CHRM3	-1.67815	7.74813	-2.66184	0.042223	-4.56269	214596_at	down	1131
AGAP1	-1.4518	8.29981	-2.6612	0.042256	-4.56269	204066_s_at	down	116987
RANBP1	1.59958	3.30402	2.66102	0.042266	-4.5627	202482_x_at	up	5902
ARVCF	1.38759	3.92822	2.6596	0.042341	-4.56272	205784_x_at	up	421
AASDHPPT	-1.84406	6.60848	-2.65732	0.042461	-4.56275	202170_s_at	down	60496
SNX1	1.45767	3.12887	2.65107	0.042792	-4.56284	216357_at	up	6642
IGF1	-2.14067	3.32995	-2.65041	0.042828	-4.56285	209542_x_at	down	3479
FOXD2	1.62204	3.98206	2.64984	0.042858	-4.56286	207653_at	up	2306
GTF2F2	-1.34275	4.85588	-2.64839	0.042936	-4.56288	209595_at	down	2963
DHX35	-2.20437	2.98479	-2.64814	0.042949	-4.56289	218579_s_at	down	60625
CALM1	-2.0974	6.9168	-2.64541	0.043095	-4.56293	213710_s_at	down	801
BTBD2	1.33868	6.75086	2.64501	0.043117	-4.56293	207722_s_at	up	55643
SLFN12	-1.35422	3.13814	-2.64275	0.043238	-4.56296	219885_at	down	55106
KCNAB1	-1.88558	3.77564	-2.64063	0.043353	-4.563	210079_x_at	down	7881
STK24	-1.97233	2.84988	-2.63668	0.043567	-4.56305	215188_at	down	8428
CORO7	1.30677	4.68052	2.63561	0.043625	-4.56307	219040_at	up	79585
NCOA1	-1.72886	5.23005	-2.63491	0.043663	-4.56308	209105_at	down	8648
HOXD4	1.75655	4.40488	2.63335	0.043748	-4.5631	205522_at	up	3233
H3-3A	-1.3184	6.32408	-2.63309	0.043762	-4.56311	213826_s_at	down	3020
STK3	-1.57306	0.957706	-2.63293	0.043771	-4.56311	211078_s_at	down	6788
PAM	-1.54827	6.27926	-2.6319	0.043827	-4.56312	214620_x_at	down	5066
GMIP	1.86866	4.82103	2.62842	0.044018	-4.56318	218913_s_at	up	51291
NRSN2	1.5541	7.58848	2.62746	0.044071	-4.56319	218359_at	up	80023
SMAD6	-1.65783	2.45707	-2.62687	0.044103	-4.5632	209887_at	down	4091
HOXA4	1.37818	3.51906	2.61962	0.044505	-4.56331	206289_at	up	3201
IFIT1	-1.82927	6.88213	-2.61782	0.044604	-4.56333	203153_at	down	3434
ZNF330	-1.54213	3.15083	-2.61705	0.044648	-4.56335	213760_s_at	down	27309
MAFK	2.05428	3.12567	2.61464	0.044782	-4.56338	206750_at	up	7975
GPD2	1.29751	3.91799	2.61453	0.044788	-4.56338	210007_s_at	up	2820
SH3BP2	2.12145	2.43908	2.61035	0.045023	-4.56345	217257_at	up	6452
POLG2	-1.68762	4.0777	-2.60952	0.04507	-4.56346	205811_at	down	11232
MYH1	1.73848	2.37425	2.60676	0.045226	-4.5635	205951_at	up	4619
EDIL3	1.34433	5.20988	2.60669	0.04523	-4.5635	214345_at	up	10085
GUCA1B	-1.47869	4.16524	-2.60409	0.045377	-4.56354	215841_at	down	2979
YBX1	1.74727	3.60323	2.60394	0.045386	-4.56354	216940_x_at	up	4904
GYPC	2.2545	5.69986	2.60312	0.045432	-4.56355	202947_s_at	up	2995
DCSTAMP	1.7768	4.79203	2.60053	0.04558	-4.56359	221266_s_at	up	81501
G3BP1	-1.88455	5.08164	-2.59844	0.045699	-4.56362	201514_s_at	down	10146
SLC10A3	1.63009	2.60107	2.59593	0.045843	-4.56366	204928_s_at	up	8273
LINC00339	2.04499	4.81173	2.58394	0.046537	-4.56384	219865_at	up	29092
PRSS12	-1.97219	2.76879	-2.58321	0.04658	-4.56385	213802_at	down	8492
GABRB3	-1.28164	5.03877	-2.58289	0.046599	-4.56386	205850_s_at	down	2562
HIRA	-1.27887	6.35645	-2.57843	0.04686	-4.56393	217427_s_at	down	7290
BEST1	-1.91332	4.5354	-2.57639	0.04698	-4.56396	207671_s_at	down	7439
OR10H2	-1.78787	3.07864	-2.57635	0.046982	-4.56396	208543_at	down	26538
AP5S1	1.33971	6.40737	2.57589	0.04701	-4.56396	219706_at	up	55317
PLPBP	2.36758	3.03872	2.57464	0.047083	-4.56398	216519_s_at	up	11212
LINC00574	-1.73105	4.41045	-2.57354	0.047148	-4.564	220904_at	down	80069
SOX14	-2.17442	2.60185	-2.5733	0.047163	-4.564	208574_at	down	8403
PLD2	1.44417	6.32725	2.57139	0.047276	-4.56403	209643_s_at	up	5338
NFAT5	1.63578	4.98172	2.57124	0.047285	-4.56403	215092_s_at	up	10725
EHD1	1.47851	3.74115	2.56736	0.047516	-4.56409	209037_s_at	up	10938
SP3P	2.2081	4.24104	2.56693	0.047542	-4.5641	216403_at	up	160824
ZNHIT1	1.43871	6.59631	2.5661	0.047591	-4.56411	201541_s_at	up	10467
ATG13	1.63908	5.60783	2.56451	0.047687	-4.56414	209021_x_at	up	9776
ORC4	1.36327	4.71175	2.56376	0.047731	-4.56415	203352_at	up	5000
ZNF395	1.42541	6.75556	2.56339	0.047754	-4.56415	218149_s_at	up	55893
RPL29	1.84392	9.05183	2.55883	0.048028	-4.56422	200823_x_at	up	6159
RAG1	-1.76888	3.60408	-2.55814	0.04807	-4.56423	206591_at	down	5896
ABCD1	1.53328	4.96758	2.55814	0.04807	-4.56423	205142_x_at	up	215
COQ7	1.7569	4.28115	2.55576	0.048214	-4.56427	209745_at	up	10229
OXTR	1.35132	5.99077	2.54861	0.04865	-4.56438	206825_at	up	5021
MAP4K3	-1.29242	6.2333	-2.54735	0.048727	-4.5644	218311_at	down	8491
MAPK8IP3	-1.50479	2.82561	-2.54695	0.048751	-4.56441	216139_s_at	down	23162
STAB1	1.87915	5.8289	2.54557	0.048836	-4.56443	204150_at	up	23166
TBC1D29P	1.34373	4.8558	2.54376	0.048947	-4.56446	208008_at	up	26083
MT4	-1.87148	3.49846	-2.54359	0.048958	-4.56446	217395_at	down	84560
TELO2	-1.4099	4.41831	-2.5433	0.048976	-4.56446	209528_s_at	down	9894
