# Supplementary material for: Identification and Clinical Validation of Key Extracellular Proteins as the Potential Biomarkers in Relapsing-Remitting Multiple Sclerosis
Source: Front Immunol. 2021 Dec 7;12:753929. doi: 10.3389/fimmu.2021.753929 (PMC8688859; doi:10.3389/fimmu.2021.753929)
Supplement: Supplementary file 5 [file Table_2.xlsx]

## Sheet: Sheet1
Genes	logFC	AveExpr	t	P.Value	adj.P.Val	B	probe_id	change	ENTREZID
CTSC	3.43366	4.53872	6.41164	0.001096	0.999459	-4.53773	201487_at	up	1075
NINJ1	3.1641	5.65106	6.21211	0.001274	0.999459	-4.53825	203045_at	up	4814
MAPKAPK2	3.51815	3.48661	6.19015	0.001296	0.999459	-4.53831	201461_s_at	up	9261
SPAG11A	3.2319	3.95998	6.17691	0.001309	0.999459	-4.53835	210884_s_at	up	653423
HDGFL3	-3.42898	2.24076	-5.79856	0.001763	0.999459	-4.53948	221976_s_at	down	50810
CSF3R	3.09299	4.42408	5.5862	0.002098	0.999459	-4.5402	203591_s_at	up	1441
CTRB2	2.67284	4.43759	5.33422	0.002595	0.999459	-4.54115	214411_x_at	up	440387
MERTK	2.59199	3.79199	5.19135	0.002938	0.999459	-4.54173	211912_at	up	10461
PLEKHO2	2.73126	6.23431	5.01366	0.003439	0.999459	-4.54251	204436_at	up	80301
NAGA	2.70318	4.29042	4.98582	0.003526	0.999459	-4.54264	202944_at	up	4668
KITLG	-2.60963	1.62774	-4.77856	0.004262	0.999459	-4.54365	216974_at	down	4254
KRT13	2.63304	3.35329	4.75219	0.004368	0.999459	-4.54378	207935_s_at	up	3860
TNFSF8	2.74224	4.59273	4.72797	0.004468	0.999459	-4.54391	207216_at	up	944
ANGPT4	-2.39161	3.15115	-4.67444	0.004698	0.999459	-4.54419	221134_at	down	51378
MDK	2.62087	4.89165	4.66754	0.004729	0.999459	-4.54423	209035_at	up	4192
CD14	3.8127	5.12256	4.65846	0.00477	0.999459	-4.54428	201743_at	up	929
CATSPERG	2.28412	3.81743	4.58042	0.005137	0.999459	-4.54471	221316_at	up	57828
FBN2	2.46957	2.85218	4.53601	0.00536	0.999459	-4.54496	215717_s_at	up	2201
DPYS	2.49246	3.75687	4.36359	0.006339	0.999459	-4.54599	206065_s_at	up	1807
TOR4A	2.44472	3.55601	4.31288	0.006665	0.999459	-4.54631	219620_x_at	up	54863
FUT3	2.33949	4.29067	4.25744	0.007044	0.999459	-4.54667	216010_x_at	up	2525
ADCY1	-2.18762	3.19218	-4.22804	0.007254	0.999459	-4.54686	215340_at	down	107
LGALS1	2.36756	9.17996	4.04326	0.008756	0.999459	-4.54815	201105_at	up	3956
OSM	-2.11858	2.49002	-4.01538	0.009012	0.999459	-4.54835	214637_at	down	5008
C1QB	2.59789	6.41439	3.99553	0.0092	0.999459	-4.5485	202953_at	up	713
RAB11B	2.37358	3.95011	3.96486	0.009499	0.999459	-4.54873	34478_at	up	9230
CPA1	2.52414	2.96349	3.86368	0.010565	0.999459	-4.54951	205615_at	up	1357
BSG	2.16433	6.84435	3.79964	0.01131	0.999459	-4.55003	208677_s_at	up	682
CD74	2.20975	8.03061	3.79027	0.011424	0.999459	-4.55011	209619_at	up	972
TG	2.10373	4.5778	3.7831	0.011512	0.999459	-4.55017	203673_at	up	7038
OLFML3	2.20357	5.22557	3.77615	0.011598	0.999459	-4.55023	218162_at	up	56944
SLC4A4	-1.92034	1.92432	-3.77372	0.011629	0.999459	-4.55025	210738_s_at	down	8671
FGG	1.93629	3.30021	3.75599	0.011852	0.999459	-4.55039	219612_s_at	up	2266
PSG5	-2.09011	3.11049	-3.74693	0.011968	0.999459	-4.55047	204830_x_at	down	5673
ENPEP	-1.9457	1.61111	-3.71651	0.012368	0.999459	-4.55073	204844_at	down	2028
NIBAN1	1.8596	4.28223	3.71593	0.012376	0.999459	-4.55073	217966_s_at	up	116496
MMP1	-1.93183	1.67214	-3.69727	0.012629	0.999459	-4.5509	204475_at	down	4312
FGF20	-2.04833	2.48167	-3.67436	0.012947	0.999459	-4.5511	220394_at	down	26281
IL17A	-1.95367	1.23519	-3.66145	0.01313	0.999459	-4.55121	216876_s_at	down	3605
SERPINA3	3.94171	8.66502	3.64584	0.013356	0.999459	-4.55135	202376_at	up	12
F2RL2	2.17575	3.63181	3.58978	0.014204	0.999459	-4.55185	206795_at	up	2151
UTS2	2.25468	2.95404	3.58709	0.014246	0.999459	-4.55188	220785_at	up	10911
NCOA3	-2.18694	2.43018	-3.58363	0.0143	0.999459	-4.55191	211352_s_at	down	8202
PLA2G2E	2.49585	3.30484	3.56088	0.014664	0.999459	-4.55212	221389_at	up	30814
FCN2	-2.03745	2.73495	-3.54367	0.014946	0.999459	-4.55228	207804_s_at	down	2220
PYCARD	2.13948	3.98312	3.54155	0.014981	0.999459	-4.5523	221666_s_at	up	29108
BLVRA	-2.54016	2.90738	-3.53345	0.015117	0.999459	-4.55238	203771_s_at	down	644
TREM2	3.40687	4.65949	3.52433	0.015271	0.999459	-4.55246	219725_at	up	54209
GDF3	2.06816	4.62151	3.47385	0.016156	0.999459	-4.55294	220053_at	up	9573
FRMD4B	-1.92887	2.79366	-3.46698	0.016281	0.999459	-4.55301	216134_at	down	23150
ADH6	-1.84494	2.57049	-3.4639	0.016337	0.999459	-4.55304	207544_s_at	down	130
BTC	1.97702	2.06773	3.43549	0.016867	0.999459	-4.55332	207326_at	up	685
CD44	2.40933	2.9445	3.38998	0.017757	0.999459	-4.55378	217523_at	up	960
TFPI	1.78075	2.26156	3.36189	0.018332	0.999459	-4.55406	210665_at	up	7035
LPO	-2.1819	3.07507	-3.35227	0.018534	0.999459	-4.55416	210682_at	down	4025
TINAGL1	1.75209	4.14189	3.35138	0.018553	0.999459	-4.55417	219058_x_at	up	64129
PRKACB	-1.71575	8.00712	-3.32667	0.019084	0.999459	-4.55443	202742_s_at	down	5567
PCDH12	-2.16908	3.89046	-3.32094	0.019209	0.999459	-4.55449	219656_at	down	51294
S100A9	2.16576	5.72024	3.31557	0.019327	0.999459	-4.55454	203535_at	up	6280
HLA-C	2.78235	6.05945	3.31408	0.01936	0.999459	-4.55456	211799_x_at	up	3107
SLC2A5	3.11363	5.42268	3.31187	0.01941	0.999459	-4.55458	204430_s_at	up	6518
PI15	1.7048	4.22346	3.30463	0.019571	0.999459	-4.55466	207938_at	up	51050
ARSF	-1.72136	4.31186	-3.30265	0.019616	0.999459	-4.55468	214490_at	down	416
EMC10	-1.99338	3.51843	-3.295	0.019789	0.999459	-4.55476	222345_at	down	284361
VNN1	1.76093	2.2467	3.26414	0.020504	0.999459	-4.55509	205844_at	up	8876
IL1RAP	1.99355	2.81709	3.25099	0.020818	0.999459	-4.55523	210233_at	up	3556
DCXR	1.75299	8.13237	3.2408	0.021064	0.999459	-4.55535	217973_at	up	51181
RUVBL2	1.80955	7.04925	3.23127	0.021298	0.999459	-4.55545	201459_at	up	10856
BMP7	1.65361	4.12773	3.20535	0.021948	0.999459	-4.55574	211259_s_at	up	655
LYPD3	-1.62714	2.78864	-3.20202	0.022033	0.999459	-4.55577	204952_at	down	27076
IFNB1	-2.35026	2.60188	-3.18867	0.022378	0.999459	-4.55592	208173_at	down	3456
MNDA	1.64176	3.86359	3.18832	0.022387	0.999459	-4.55593	204959_at	up	4332
ACR	-1.71221	4.06634	-3.18038	0.022596	0.999459	-4.55602	207427_at	down	49
ADAM12	-2.26494	2.54923	-3.16204	0.023085	0.999459	-4.55622	202952_s_at	down	8038
CAPG	1.56835	5.89326	3.1323	0.023903	0.999459	-4.55656	201850_at	up	822
GRIA4	-2.21853	3.93005	-3.10708	0.024622	0.999459	-4.55686	208464_at	down	2893
FCN3	2.55904	4.18232	3.09283	0.02504	0.999459	-4.55702	205866_at	up	8547
REG1B	2.29655	4.10093	3.09189	0.025067	0.999459	-4.55704	205886_at	up	5968
RAB11FIP4	1.65788	2.38091	3.08957	0.025136	0.999459	-4.55706	216719_s_at	up	84440
LCN2	1.62313	4.12424	3.08514	0.025268	0.999459	-4.55711	212531_at	up	3934
IL2	2.14598	3.37502	3.07582	0.025547	0.999459	-4.55723	207849_at	up	3558
TLL2	-1.65521	3.65098	-3.06078	0.026006	0.999459	-4.5574	215843_s_at	down	7093
TECTA	1.97031	3.47773	3.04432	0.026519	0.999459	-4.5576	221296_at	up	7007
COLEC10	1.75103	4.18117	3.04119	0.026618	0.999459	-4.55764	207420_at	up	10584
WNT16	1.6913	4.40598	3.03612	0.026779	0.999459	-4.5577	221113_s_at	up	51384
LNPEP	1.71859	3.13694	3.03416	0.026841	0.999459	-4.55773	207904_s_at	up	4012
PLVAP	-1.56603	4.934	-3.02676	0.027079	0.999459	-4.55782	221529_s_at	down	83483
CSTA	2.41109	3.53078	3.0085	0.027674	0.999459	-4.55804	204971_at	up	1475
ZPBP	-1.51922	2.99809	-2.98691	0.028397	0.999459	-4.55831	207021_at	down	11055
CTNNB1	1.54018	7.63572	2.96168	0.029268	0.999459	-4.55862	201533_at	up	1499
PCK1	-1.98624	2.22181	-2.95855	0.029379	0.999459	-4.55866	208383_s_at	down	5105
MBL2	2.44654	2.41987	2.95376	0.029548	0.999459	-4.55872	207256_at	up	4153
ACHE	1.8757	3.5767	2.95135	0.029634	0.999459	-4.55875	210332_at	up	43
CSPG4	2.12732	3.73299	2.94743	0.029774	0.999459	-4.5588	204736_s_at	up	1464
APOH	-1.62488	2.60916	-2.93102	0.030368	0.999459	-4.55901	205216_s_at	down	350
NRF1	-1.75186	3.43564	-2.92043	0.030758	0.999459	-4.55914	211280_s_at	down	4899
IL22	1.74449	5.09496	2.91012	0.031143	0.999459	-4.55928	221165_s_at	up	50616
LTBP1	-1.44365	3.33004	-2.90897	0.031186	0.999459	-4.55929	202728_s_at	down	4052
WNT1	1.83446	3.09831	2.89735	0.031627	0.999459	-4.55944	208570_at	up	7471
ASPN	2.2438	2.94589	2.86488	0.032897	0.999459	-4.55987	219087_at	up	54829
ZBTB38	-1.9528	7.13196	-2.86101	0.033052	0.999459	-4.55992	219221_at	down	253461
VCAM1	1.81398	4.83298	2.84253	0.033803	0.999459	-4.56016	203868_s_at	up	7412
HLA-DRA	2.96327	4.8778	2.83777	0.034	0.999459	-4.56023	210982_s_at	up	3122
EPS8L2	1.77078	5.15591	2.8366	0.034048	0.999459	-4.56024	218180_s_at	up	64787
C3	2.33239	7.32521	2.8298	0.034332	0.999459	-4.56033	217767_at	up	718
C22orf46	2.32966	4.90105	2.81713	0.034867	0.999459	-4.56051	219309_at	up	79640
GAL3ST4	1.75507	5.42064	2.80906	0.035213	0.999459	-4.56061	219815_at	up	79690
CD47	2.09461	3.10701	2.79968	0.035619	0.999459	-4.56074	213856_at	up	961
IL3	-1.95358	2.24631	-2.79773	0.035704	0.999459	-4.56077	207906_at	down	3562
ADAMTS8	-1.64226	3.97776	-2.7689	0.036989	0.999459	-4.56117	220677_s_at	down	11095
STX2	1.63906	4.71472	2.76776	0.037041	0.999459	-4.56118	207346_at	up	2054
SPINK5	-1.71654	3.93756	-2.76125	0.037339	0.999459	-4.56127	205185_at	down	11005
LAMA2	2.09497	2.33676	2.76032	0.037381	0.999459	-4.56128	216839_at	up	3908
CTSD	1.36004	7.06661	2.74034	0.038312	0.999459	-4.56156	200766_at	up	1509
INHBE	-1.60912	1.66105	-2.73938	0.038357	0.999459	-4.56158	210587_at	down	83729
GK2	1.82171	3.29228	2.72534	0.039028	0.999459	-4.56177	215430_at	up	2712
PPIB	1.35882	7.85958	2.72343	0.03912	0.999459	-4.5618	200968_s_at	up	5479
TNFSF15	2.31452	3.32085	2.7229	0.039145	0.999459	-4.56181	221085_at	up	9966
PXDN	2.25125	4.34379	2.71645	0.039459	0.999459	-4.5619	212013_at	up	7837
IL13	1.81826	4.7422	2.70047	0.040246	0.999459	-4.56213	207844_at	up	3596
RFXANK	1.39152	5.99784	2.6959	0.040475	0.999459	-4.56219	202758_s_at	up	8625
ANO1	1.66567	2.92733	2.66855	0.041872	0.999459	-4.56259	218804_at	up	55107
AASDHPPT	-1.84406	6.60848	-2.65732	0.042461	0.999459	-4.56275	202170_s_at	down	60496
IGF1	-2.14067	3.32995	-2.65041	0.042828	0.999459	-4.56285	209542_x_at	down	3479
CALM1	-2.0974	6.9168	-2.64541	0.043095	0.999459	-4.56293	213710_s_at	down	801
STK24	-1.97233	2.84988	-2.63668	0.043567	0.999459	-4.56305	215188_at	down	8428
H3-3A	-1.3184	6.32408	-2.63309	0.043762	0.999459	-4.56311	213826_s_at	down	3020
PAM	-1.54827	6.27926	-2.6319	0.043827	0.999459	-4.56312	214620_x_at	down	5066
EDIL3	1.34433	5.20988	2.60669	0.04523	0.999459	-4.5635	214345_at	up	10085
YBX1	1.74727	3.60323	2.60394	0.045386	0.999459	-4.56354	216940_x_at	up	4904
PRSS12	-1.97219	2.76879	-2.58321	0.04658	0.999459	-4.56385	213802_at	down	8492
HIRA	-1.27887	6.35645	-2.57843	0.04686	0.999459	-4.56393	217427_s_at	down	7290
EHD1	1.47851	3.74115	2.56736	0.047516	0.999459	-4.56409	209037_s_at	up	10938
