# Supplementary material for: Identification and Clinical Validation of Key Extracellular Proteins as the Potential Biomarkers in Relapsing-Remitting Multiple Sclerosis
Source: Front Immunol. 2021 Dec 7;12:753929. doi: 10.3389/fimmu.2021.753929 (PMC8688859; doi:10.3389/fimmu.2021.753929)
Supplement: Supplementary file 6 [file Table_3.xlsx]

## Sheet: GO_BP
ID	Description	GeneRatio	BgRatio	pvalue	p.adjust	qvalue	geneID	Count
GO:0022409	positive regulation of cell-cell adhesion	14/131	279/18866	9.02e-09	1.63e-05	1.3e-05	MDK/FUT3/LGALS1/CD74/FGG/PYCARD/CD44/VNN1/BMP7/IL2/VCAM1/CD47/PCK1/IGF1	14
GO:0050731	positive regulation of peptidyl-tyrosine phosphorylation	12/131	195/18866	1.15e-08	1.63e-05	1.3e-05	CD74/TREM2/BTC/CD44/IL2/CSPG4/IL13/KITLG/ANGPT4/OSM/IL3/IGF1	12
GO:0045785	positive regulation of cell adhesion	16/131	428/18866	4.75e-08	4.5e-05	3.59e-05	NINJ1/MDK/FUT3/LGALS1/CD74/FGG/PYCARD/CD44/VNN1/BMP7/IL2/VCAM1/CD47/EDIL3/PCK1/IGF1	16
GO:0022407	regulation of cell-cell adhesion	16/131	439/18866	6.73e-08	4.53e-05	3.62e-05	MDK/FUT3/LGALS1/CD74/FGG/PYCARD/CD44/VNN1/BMP7/IL2/WNT1/VCAM1/CD47/IFNB1/PCK1/IGF1	16
GO:0050863	regulation of T cell activation	14/131	332/18866	7.97e-08	4.53e-05	3.62e-05	TNFSF8/MDK/LGALS1/CD74/PYCARD/VNN1/IL2/CTNNB1/VCAM1/CD47/IFNB1/PCK1/SPINK5/IGF1	14
GO:0007159	leukocyte cell-cell adhesion	14/131	364/18866	2.46e-07	0.0001	7.99e-05	MDK/LGALS1/CD74/PYCARD/CD44/S100A9/VNN1/BMP7/IL2/VCAM1/CD47/IFNB1/PCK1/IGF1	14
GO:0042110	T cell activation	16/131	483/18866	2.46e-07	0.0001	7.99e-05	TNFSF8/MDK/LGALS1/CD74/PYCARD/CD44/VNN1/IL2/CTNNB1/WNT1/VCAM1/CD47/IFNB1/PCK1/SPINK5/IGF1	16
GO:0050730	regulation of peptidyl-tyrosine phosphorylation	12/131	263/18866	3.06e-07	0.000109	8.69e-05	CD74/TREM2/BTC/CD44/IL2/CSPG4/IL13/KITLG/ANGPT4/OSM/IL3/IGF1	12
GO:0030198	extracellular matrix organization	14/131	395/18866	6.57e-07	0.000192	0.000154	CTRB2/FBN2/BSG/FGG/CD44/VCAM1/CD47/LAMA2/PXDN/MMP1/ADAM12/TLL2/ADAMTS8/SPINK5	14
GO:0043062	extracellular structure organization	14/131	396/18866	6.77e-07	0.000192	0.000154	CTRB2/FBN2/BSG/FGG/CD44/VCAM1/CD47/LAMA2/PXDN/MMP1/ADAM12/TLL2/ADAMTS8/SPINK5	14
GO:1903039	positive regulation of leukocyte cell-cell adhesion	11/131	235/18866	7.57e-07	0.000196	0.000156	MDK/LGALS1/CD74/PYCARD/CD44/VNN1/IL2/VCAM1/CD47/PCK1/IGF1	11
GO:0001867	complement activation, lectin pathway	4/131	12/18866	1.05e-06	0.000249	0.000199	FCN3/COLEC10/MBL2/FCN2	4
GO:0043312	neutrophil degranulation	15/131	487/18866	1.49e-06	0.000305	0.000244	CTSC/PLEKHO2/CD14/SERPINA3/PYCARD/CD44/S100A9/HLA-C/SLC2A5/VNN1/MNDA/LCN2/C3/CD47/CTSD	15
GO:0050729	positive regulation of inflammatory response	9/131	158/18866	1.6e-06	0.000305	0.000244	CTSC/MDK/TREM2/S100A9/IL2/C3/CD47/OSM/IL17A	9
GO:0002283	neutrophil activation involved in immune response	15/131	490/18866	1.61e-06	0.000305	0.000244	CTSC/PLEKHO2/CD14/SERPINA3/PYCARD/CD44/S100A9/HLA-C/SLC2A5/VNN1/MNDA/LCN2/C3/CD47/CTSD	15
GO:0030098	lymphocyte differentiation	13/131	368/18866	1.75e-06	0.000309	0.000247	MERTK/TNFSF8/MDK/LGALS1/CD74/VNN1/IL2/CTNNB1/WNT1/VCAM1/IFNB1/PCK1/SPINK5	13
GO:0070661	leukocyte proliferation	12/131	313/18866	1.92e-06	0.000309	0.000247	TNFSF8/CD74/PYCARD/TREM2/MNDA/IL2/CTNNB1/VCAM1/IL13/KITLG/IFNB1/IGF1	12
GO:0018108	peptidyl-tyrosine phosphorylation	13/131	374/18866	2.09e-06	0.000309	0.000247	MERTK/CD74/TREM2/BTC/CD44/IL2/CSPG4/IL13/KITLG/ANGPT4/OSM/IL3/IGF1	13
GO:0070486	leukocyte aggregation	4/131	14/18866	2.11e-06	0.000309	0.000247	CD44/S100A9/BMP7/CD47	4
GO:0006959	humoral immune response	13/131	377/18866	2.28e-06	0.000309	0.000247	SPAG11A/C1QB/TREM2/S100A9/FCN3/REG1B/LCN2/COLEC10/MBL2/C3/FCN2/IFNB1/SPINK5	13
GO:0018212	peptidyl-tyrosine modification	13/131	377/18866	2.28e-06	0.000309	0.000247	MERTK/CD74/TREM2/BTC/CD44/IL2/CSPG4/IL13/KITLG/ANGPT4/OSM/IL3/IGF1	13
GO:0050870	positive regulation of T cell activation	10/131	214/18866	2.5e-06	0.000323	0.000258	MDK/LGALS1/CD74/PYCARD/VNN1/IL2/VCAM1/CD47/PCK1/IGF1	10
GO:0031349	positive regulation of defense response	13/131	385/18866	2.87e-06	0.000355	0.000284	CTSC/MDK/PYCARD/TREM2/S100A9/MNDA/IL2/C3/CD47/OSM/IL17A/PRKACB/IFNB1	13
GO:1903037	regulation of leukocyte cell-cell adhesion	12/131	329/18866	3.21e-06	0.000381	0.000304	MDK/LGALS1/CD74/PYCARD/CD44/VNN1/IL2/VCAM1/CD47/IFNB1/PCK1/IGF1	12
GO:0002696	positive regulation of leukocyte activation	13/131	406/18866	5.12e-06	0.000583	0.000465	CTSC/MDK/LGALS1/CD74/PYCARD/TREM2/VNN1/IL2/VCAM1/CD47/IL13/PCK1/IGF1	13
GO:1902105	regulation of leukocyte differentiation	11/131	290/18866	5.81e-06	0.000635	0.000507	MDK/CD74/TREM2/VNN1/IL2/CTNNB1/KITLG/IL17A/IFNB1/PCK1/SPINK5	11
GO:0070663	regulation of leukocyte proliferation	10/131	240/18866	6.91e-06	0.000728	0.000581	TNFSF8/CD74/PYCARD/MNDA/IL2/CTNNB1/VCAM1/IL13/KITLG/IGF1	10
GO:0050867	positive regulation of cell activation	13/131	421/18866	7.57e-06	0.000741	0.000592	CTSC/MDK/LGALS1/CD74/PYCARD/TREM2/VNN1/IL2/VCAM1/CD47/IL13/PCK1/IGF1	13
GO:0050766	positive regulation of phagocytosis	6/131	68/18866	7.68e-06	0.000741	0.000592	MERTK/PYCARD/TREM2/MBL2/C3/CD47	6
GO:0031589	cell-substrate adhesion	12/131	359/18866	7.82e-06	0.000741	0.000592	NINJ1/MERTK/MDK/LGALS1/FGG/CD44/TECTA/CTNNB1/WNT1/VCAM1/EDIL3/LYPD3	12
GO:1903706	regulation of hemopoiesis	14/131	498/18866	9.67e-06	0.000887	0.000708	CSF3R/MDK/CD74/TREM2/VNN1/IL2/CTNNB1/KITLG/OSM/IL17A/IFNB1/PCK1/SPINK5/H3-3A	14
GO:0030217	T cell differentiation	10/131	253/18866	1.1e-05	0.000974	0.000778	TNFSF8/MDK/CD74/VNN1/IL2/CTNNB1/WNT1/IFNB1/PCK1/SPINK5	10
GO:0001819	positive regulation of cytokine production	13/131	447/18866	1.43e-05	0.001234	0.000986	MDK/CD14/CD74/PYCARD/TREM2/IL1RAP/MNDA/IL2/CTNNB1/C3/IL13/OSM/IL17A	13
GO:1902107	positive regulation of leukocyte differentiation	8/131	159/18866	1.54e-05	0.001284	0.001025	MDK/CD74/TREM2/VNN1/IL2/KITLG/IL17A/PCK1	8
GO:0050670	regulation of lymphocyte proliferation	9/131	219/18866	2.26e-05	0.001832	0.001463	TNFSF8/CD74/PYCARD/MNDA/IL2/CTNNB1/VCAM1/IL13/IGF1	9
GO:0032944	regulation of mononuclear cell proliferation	9/131	221/18866	2.42e-05	0.00187	0.001494	TNFSF8/CD74/PYCARD/MNDA/IL2/CTNNB1/VCAM1/IL13/IGF1	9
GO:0048145	regulation of fibroblast proliferation	6/131	83/18866	2.43e-05	0.00187	0.001494	CD74/BTC/CTNNB1/WNT1/IL13/IGF1	6
GO:0048144	fibroblast proliferation	6/131	84/18866	2.61e-05	0.001885	0.001505	CD74/BTC/CTNNB1/WNT1/IL13/IGF1	6
GO:0050714	positive regulation of protein secretion	8/131	172/18866	2.71e-05	0.001885	0.001505	CD14/FGG/TREM2/IL2/ACHE/IL13/ANO1/IGF1	8
GO:0043277	apoptotic cell clearance	5/131	51/18866	2.72e-05	0.001885	0.001505	MERTK/TREM2/FCN3/C3/FCN2	5
GO:0048146	positive regulation of fibroblast proliferation	5/131	51/18866	2.72e-05	0.001885	0.001505	CD74/BTC/WNT1/IL13/IGF1	5
GO:0046651	lymphocyte proliferation	10/131	283/18866	2.88e-05	0.001948	0.001556	TNFSF8/CD74/PYCARD/MNDA/IL2/CTNNB1/VCAM1/IL13/IFNB1/IGF1	10
GO:0032943	mononuclear cell proliferation	10/131	286/18866	3.15e-05	0.002081	0.001662	TNFSF8/CD74/PYCARD/MNDA/IL2/CTNNB1/VCAM1/IL13/IFNB1/IGF1	10
GO:0051251	positive regulation of lymphocyte activation	11/131	357/18866	4e-05	0.002586	0.002065	MDK/LGALS1/CD74/PYCARD/VNN1/IL2/VCAM1/CD47/IL13/PCK1/IGF1	11
GO:0050727	regulation of inflammatory response	12/131	425/18866	4.14e-05	0.002604	0.00208	CTSC/MDK/PYCARD/TREM2/S100A9/IL2/C3/CD47/IL13/OSM/IL17A/IGF1	12
GO:0071347	cellular response to interleukin-1	8/131	183/18866	4.21e-05	0.002604	0.00208	FGG/PYCARD/TFPI/IL1RAP/LCN2/CD47/IL17A/PCK1	8
GO:0098883	synapse pruning	3/131	11/18866	5.18e-05	0.003135	0.002504	C1QB/TREM2/C3	3
GO:0050764	regulation of phagocytosis	6/131	97/18866	5.89e-05	0.003487	0.002785	MERTK/PYCARD/TREM2/MBL2/C3/CD47	6
GO:0002793	positive regulation of peptide secretion	8/131	193/18866	6.14e-05	0.003561	0.002844	CD14/FGG/TREM2/IL2/ACHE/IL13/ANO1/IGF1	8
GO:0034113	heterotypic cell-cell adhesion	5/131	62/18866	7.05e-05	0.004006	0.003199	FGG/CD44/BMP7/VCAM1/CD47	5
GO:0045580	regulation of T cell differentiation	7/131	150/18866	8.56e-05	0.004678	0.003736	MDK/CD74/VNN1/IL2/IFNB1/PCK1/SPINK5	7
GO:0070665	positive regulation of leukocyte proliferation	7/131	150/18866	8.56e-05	0.004678	0.003736	CD74/PYCARD/IL2/VCAM1/IL13/KITLG/IGF1	7
GO:0008228	opsonization	3/131	13/18866	8.89e-05	0.004762	0.003803	MBL2/CD47/FCN2	3
GO:1903708	positive regulation of hemopoiesis	8/131	204/18866	9.05e-05	0.004762	0.003803	MDK/CD74/TREM2/VNN1/IL2/KITLG/IL17A/PCK1	8
GO:0071692	protein localization to extracellular region	12/131	470/18866	0.000108	0.005587	0.004462	CD14/FBN2/RAB11B/FGG/TREM2/IL2/ACHE/IL13/ANO1/LTBP1/IGF1/PAM	12
GO:0070555	response to interleukin-1	8/131	211/18866	0.000114	0.005804	0.004635	FGG/PYCARD/TFPI/IL1RAP/LCN2/CD47/IL17A/PCK1	8
GO:0032680	regulation of tumor necrosis factor production	6/131	110/18866	0.000119	0.005914	0.004723	MAPKAPK2/CD14/PYCARD/TREM2/CD47/IGF1	6
GO:0002526	acute inflammatory response	6/131	111/18866	0.000125	0.006109	0.004879	SERPINA3/VNN1/MBL2/IL22/C3/OSM	6
GO:0042531	positive regulation of tyrosine phosphorylation of STAT protein	5/131	71/18866	0.000135	0.006498	0.00519	IL2/IL13/OSM/IL3/IGF1	5
GO:1903555	regulation of tumor necrosis factor superfamily cytokine production	6/131	113/18866	0.000138	0.006516	0.005204	MAPKAPK2/CD14/PYCARD/TREM2/CD47/IGF1	6
GO:0032640	tumor necrosis factor production	6/131	116/18866	0.000159	0.007319	0.005846	MAPKAPK2/CD14/PYCARD/TREM2/CD47/IGF1	6
GO:0042742	defense response to bacterium	10/131	348/18866	0.00016	0.007319	0.005846	SPAG11A/TNFSF8/PYCARD/TREM2/S100A9/LCN2/MBL2/FCN2/LPO/SPINK5	10
GO:0097529	myeloid leukocyte migration	8/131	222/18866	0.000162	0.007319	0.005846	CSF3R/MDK/CD74/TREM2/S100A9/CD47/PPIB/IL17A	8
GO:0034116	positive regulation of heterotypic cell-cell adhesion	3/131	16/18866	0.000172	0.007618	0.006084	FGG/CD44/BMP7	3
GO:0071706	tumor necrosis factor superfamily cytokine production	6/131	119/18866	0.000183	0.007894	0.006304	MAPKAPK2/CD14/PYCARD/TREM2/CD47/IGF1	6
GO:0008037	cell recognition	8/131	226/18866	0.000183	0.007894	0.006304	CATSPERG/FUT3/BSG/FCN3/FCN2/PCDH12/ACR/ZPBP	8
GO:0051302	regulation of cell division	7/131	171/18866	0.000193	0.0082	0.006549	MDK/BTC/RAB11FIP4/YBX1/OSM/NCOA3/CALM1	7
GO:0150076	neuroinflammatory response	5/131	77/18866	0.000198	0.008276	0.00661	CTSC/TREM2/IL13/ADCY1/IGF1	5
GO:0022617	extracellular matrix disassembly	5/131	82/18866	0.000266	0.010957	0.00875	CTRB2/BSG/CD44/MMP1/TLL2	5
GO:0045619	regulation of lymphocyte differentiation	7/131	181/18866	0.000274	0.011111	0.008874	MDK/CD74/VNN1/IL2/IFNB1/PCK1/SPINK5	7
GO:0002576	platelet degranulation	6/131	129/18866	0.000283	0.011326	0.009046	TOR4A/FGG/SERPINA3/APOH/IGF1/CALM1	6
GO:0045581	negative regulation of T cell differentiation	4/131	46/18866	0.000289	0.011382	0.00909	MDK/CD74/IL2/IFNB1	4
GO:0150146	cell junction disassembly	3/131	19/18866	0.000292	0.011382	0.00909	C1QB/TREM2/C3	3
GO:0042476	odontogenesis	6/131	132/18866	0.00032	0.012298	0.009822	CSF3R/BSG/BMP7/CTNNB1/ASPN/PAM	6
GO:0002791	regulation of peptide secretion	10/131	381/18866	0.000331	0.012419	0.009918	CD14/CD74/FGG/TREM2/IL2/ACHE/IL13/ANO1/IGF1/PAM	10
GO:0042509	regulation of tyrosine phosphorylation of STAT protein	5/131	86/18866	0.000332	0.012419	0.009918	IL2/IL13/OSM/IL3/IGF1	5
GO:0002577	regulation of antigen processing and presentation	3/131	20/18866	0.000342	0.012631	0.010088	CD74/PYCARD/TREM2	3
GO:0045995	regulation of embryonic development	6/131	134/18866	0.000347	0.012648	0.010101	BMP7/CTNNB1/WNT1/LAMA2/PRKACB/IGF1	6
GO:0006979	response to oxidative stress	11/131	458/18866	0.000356	0.012796	0.01022	VNN1/BMP7/LCN2/WNT16/CTNNB1/MBL2/WNT1/STX2/PXDN/LPO/STK24	11
GO:2000107	negative regulation of leukocyte apoptotic process	4/131	49/18866	0.000369	0.013124	0.010482	MERTK/CD74/IL2/KITLG	4
GO:0050671	positive regulation of lymphocyte proliferation	6/131	136/18866	0.000376	0.013185	0.01053	CD74/PYCARD/IL2/VCAM1/IL13/IGF1	6
GO:0150063	visual system development	10/131	388/18866	0.000382	0.013222	0.01056	NINJ1/MERTK/FBN2/GDF3/BMP7/RAB11FIP4/WNT16/CTNNB1/ACHE/C3	10
GO:0007260	tyrosine phosphorylation of STAT protein	5/131	89/18866	0.000389	0.013222	0.01056	IL2/IL13/OSM/IL3/IGF1	5
GO:0032946	positive regulation of mononuclear cell proliferation	6/131	137/18866	0.000391	0.013222	0.01056	CD74/PYCARD/IL2/VCAM1/IL13/IGF1	6
GO:0046427	positive regulation of receptor signaling pathway via JAK-STAT	5/131	90/18866	0.00041	0.013596	0.010858	IL2/IL13/OSM/IL3/IGF1	5
GO:0052547	regulation of peptidase activity	11/131	466/18866	0.000411	0.013596	0.010858	SERPINA3/PYCARD/CD44/TFPI/S100A9/PI15/CSTA/C3/CTSD/TNFSF15/SPINK5	11
GO:0048002	antigen processing and presentation of peptide antigen	7/131	194/18866	0.000416	0.013596	0.010858	CD74/PYCARD/TREM2/HLA-C/LNPEP/HLA-DRA/CTSD	7
GO:0048880	sensory system development	10/131	394/18866	0.000431	0.013936	0.01113	NINJ1/MERTK/FBN2/GDF3/BMP7/RAB11FIP4/WNT16/CTNNB1/ACHE/C3	10
GO:0045582	positive regulation of T cell differentiation	5/131	92/18866	0.000454	0.014385	0.011489	MDK/CD74/VNN1/IL2/PCK1	5
GO:0032355	response to estradiol	6/131	141/18866	0.000455	0.014385	0.011489	TFPI/RUVBL2/BMP7/CTNNB1/NCOA3/PAM	6
GO:0002687	positive regulation of leukocyte migration	6/131	142/18866	0.000473	0.014571	0.011637	MDK/CD74/PYCARD/TREM2/KITLG/PLVAP	6
GO:0046425	regulation of receptor signaling pathway via JAK-STAT	6/131	142/18866	0.000473	0.014571	0.011637	IL2/IL13/OSM/IFNB1/IL3/IGF1	6
GO:1904894	positive regulation of receptor signaling pathway via STAT	5/131	93/18866	0.000477	0.014571	0.011637	IL2/IL13/OSM/IL3/IGF1	5
GO:0032496	response to lipopolysaccharide	9/131	334/18866	0.000547	0.016548	0.013216	MAPKAPK2/CD14/PYCARD/TREM2/TFPI/S100A9/LCN2/IL13/PCK1	9
GO:0045620	negative regulation of lymphocyte differentiation	4/131	55/18866	0.000576	0.016945	0.013533	MDK/CD74/IL2/IFNB1	4
GO:0032651	regulation of interleukin-1 beta production	5/131	97/18866	0.000578	0.016945	0.013533	PYCARD/TREM2/MNDA/IL17A/IGF1	5
GO:0042100	B cell proliferation	5/131	97/18866	0.000578	0.016945	0.013533	CD74/MNDA/IL2/IL13/IFNB1	5
GO:0050866	negative regulation of cell activation	7/131	207/18866	0.000613	0.017769	0.014191	MERTK/MDK/CD74/FGG/MNDA/IL2/IFNB1	7
GO:2001233	regulation of apoptotic signaling pathway	10/131	413/18866	0.000622	0.017856	0.014261	CTSC/CD74/FGG/PYCARD/CD44/S100A9/VNN1/CTNNB1/IFNB1/IGF1	10
GO:0097530	granulocyte migration	6/131	150/18866	0.000632	0.017957	0.014341	CSF3R/MDK/CD74/S100A9/PPIB/IL17A	6
GO:1904892	regulation of receptor signaling pathway via STAT	6/131	151/18866	0.000654	0.018411	0.014704	IL2/IL13/OSM/IFNB1/IL3/IGF1	6
GO:0007596	blood coagulation	9/131	343/18866	0.000662	0.018441	0.014728	MERTK/FGG/F2RL2/TFPI/EHD1/PRKACB/IFNB1/APOH/H3-3A	9
GO:0045992	negative regulation of embryonic development	3/131	25/18866	0.000673	0.018461	0.014744	BMP7/CTNNB1/PRKACB	3
GO:0000768	syncytium formation by plasma membrane fusion	4/131	58/18866	0.000705	0.018461	0.014744	TREM2/WNT1/EHD1/ADAM12	4
GO:0002763	positive regulation of myeloid leukocyte differentiation	4/131	58/18866	0.000705	0.018461	0.014744	CD74/TREM2/KITLG/IL17A	4
GO:0010656	negative regulation of muscle cell apoptotic process	4/131	58/18866	0.000705	0.018461	0.014744	MDK/BMP7/APOH/IGF1	4
GO:0031638	zymogen activation	4/131	58/18866	0.000705	0.018461	0.014744	FGG/PYCARD/APOH/PRSS12	4
GO:0140253	cell-cell fusion	4/131	58/18866	0.000705	0.018461	0.014744	TREM2/WNT1/EHD1/ADAM12	4
GO:0051250	negative regulation of lymphocyte activation	6/131	154/18866	0.000725	0.018461	0.014744	MERTK/MDK/CD74/MNDA/IL2/IFNB1	6
GO:0007599	hemostasis	9/131	348/18866	0.000733	0.018461	0.014744	MERTK/FGG/F2RL2/TFPI/EHD1/PRKACB/IFNB1/APOH/H3-3A	9
GO:0050817	coagulation	9/131	349/18866	0.000748	0.018461	0.014744	MERTK/FGG/F2RL2/TFPI/EHD1/PRKACB/IFNB1/APOH/H3-3A	9
GO:0043030	regulation of macrophage activation	4/131	59/18866	0.000752	0.018461	0.014744	CTSC/CD74/TREM2/IL13	4
GO:0034114	regulation of heterotypic cell-cell adhesion	3/131	26/18866	0.000757	0.018461	0.014744	FGG/CD44/BMP7	3
GO:0042104	positive regulation of activated T cell proliferation	3/131	26/18866	0.000757	0.018461	0.014744	PYCARD/IL2/IGF1	3
GO:0071377	cellular response to glucagon stimulus	3/131	26/18866	0.000757	0.018461	0.014744	ADCY1/PRKACB/PCK1	3
GO:0002495	antigen processing and presentation of peptide antigen via MHC class II	5/131	103/18866	0.00076	0.018461	0.014744	CD74/PYCARD/TREM2/HLA-DRA/CTSD	5
GO:0030593	neutrophil chemotaxis	5/131	103/18866	0.00076	0.018461	0.014744	CSF3R/MDK/CD74/S100A9/PPIB	5
GO:0002504	antigen processing and presentation of peptide or polysaccharide antigen via MHC class II	5/131	104/18866	0.000794	0.01883	0.015038	CD74/PYCARD/TREM2/HLA-DRA/CTSD	5
GO:0050708	regulation of protein secretion	9/131	352/18866	0.000795	0.01883	0.015038	CD14/FGG/TREM2/IL2/ACHE/IL13/ANO1/IGF1/PAM	9
GO:0006949	syncytium formation	4/131	60/18866	0.000801	0.01883	0.015038	TREM2/WNT1/EHD1/ADAM12	4
GO:0032653	regulation of interleukin-10 production	4/131	60/18866	0.000801	0.01883	0.015038	PYCARD/TREM2/CD47/IL13	4
GO:0045621	positive regulation of lymphocyte differentiation	5/131	105/18866	0.000829	0.019157	0.0153	MDK/CD74/VNN1/IL2/PCK1	5
GO:1902106	negative regulation of leukocyte differentiation	5/131	105/18866	0.000829	0.019157	0.0153	MDK/CD74/IL2/CTNNB1/IFNB1	5
GO:0032675	regulation of interleukin-6 production	6/131	159/18866	0.000857	0.019519	0.015589	MAPKAPK2/CD74/PYCARD/TREM2/CD47/IL17A	6
GO:0002237	response to molecule of bacterial origin	9/131	356/18866	0.000861	0.019519	0.015589	MAPKAPK2/CD14/PYCARD/TREM2/TFPI/S100A9/LCN2/IL13/PCK1	9
GO:0032611	interleukin-1 beta production	5/131	106/18866	0.000865	0.019519	0.015589	PYCARD/TREM2/MNDA/IL17A/IGF1	5
GO:0030888	regulation of B cell proliferation	4/131	62/18866	0.000907	0.020176	0.016114	CD74/MNDA/IL2/IL13	4
GO:0052548	regulation of endopeptidase activity	10/131	434/18866	0.000908	0.020176	0.016114	SERPINA3/PYCARD/CD44/TFPI/S100A9/CSTA/C3/CTSD/TNFSF15/SPINK5	10
GO:0072376	protein activation cascade	3/131	28/18866	0.000944	0.020645	0.016488	FGG/TFPI/APOH	3
GO:0072378	blood coagulation, fibrin clot formation	3/131	28/18866	0.000944	0.020645	0.016488	FGG/TFPI/APOH	3
GO:0032613	interleukin-10 production	4/131	63/18866	0.000963	0.020907	0.016698	PYCARD/TREM2/CD47/IL13	4
GO:0002286	T cell activation involved in immune response	5/131	109/18866	0.000981	0.021127	0.016873	MDK/CD74/IL2/IFNB1/PCK1	5
GO:0007259	receptor signaling pathway via JAK-STAT	6/131	164/18866	0.001006	0.021503	0.017173	IL2/IL13/OSM/IFNB1/IL3/IGF1	6
GO:0030166	proteoglycan biosynthetic process	4/131	64/18866	0.001022	0.021686	0.017319	CTNNB1/CSPG4/GAL3ST4/IGF1	4
GO:0043032	positive regulation of macrophage activation	3/131	29/18866	0.001048	0.022062	0.01762	CTSC/TREM2/IL13	3
GO:0032652	regulation of interleukin-1 production	5/131	111/18866	0.001064	0.022249	0.017769	PYCARD/TREM2/MNDA/IL17A/IGF1	5
GO:0042129	regulation of T cell proliferation	6/131	167/18866	0.001105	0.022923	0.018307	TNFSF8/PYCARD/IL2/CTNNB1/VCAM1/IGF1	6
GO:0007160	cell-matrix adhesion	7/131	230/18866	0.001135	0.023382	0.018674	NINJ1/FGG/CD44/TECTA/CTNNB1/VCAM1/LYPD3	7
GO:0045669	positive regulation of osteoblast differentiation	4/131	66/18866	0.001147	0.023462	0.018738	FBN2/BMP7/CTNNB1/IGF1	4
GO:0001649	osteoblast differentiation	7/131	231/18866	0.001164	0.023633	0.018874	FBN2/BMP7/CTNNB1/ACHE/IGF1/H3-3A/HIRA	7
GO:0019882	antigen processing and presentation	7/131	232/18866	0.001193	0.024058	0.019214	CD74/PYCARD/TREM2/HLA-C/LNPEP/HLA-DRA/CTSD	7
GO:0032635	interleukin-6 production	6/131	170/18866	0.001211	0.024125	0.019267	MAPKAPK2/CD74/PYCARD/TREM2/CD47/IL17A	6
GO:0045123	cellular extravasation	4/131	67/18866	0.001213	0.024125	0.019267	MDK/VCAM1/CD47/PLVAP	4
GO:0097696	receptor signaling pathway via STAT	6/131	174/18866	0.001364	0.026925	0.021503	IL2/IL13/OSM/IFNB1/IL3/IGF1	6
GO:0006909	phagocytosis	9/131	382/18866	0.001407	0.02758	0.022026	MERTK/CD14/PYCARD/TREM2/FCN3/MBL2/C3/CD47/FCN2	9
GO:0009880	embryonic pattern specification	4/131	70/18866	0.001429	0.027771	0.022179	GDF3/BMP7/CTNNB1/WNT1	4
GO:0009306	protein secretion	10/131	462/18866	0.001452	0.027771	0.022179	CD14/RAB11B/FGG/TREM2/IL2/ACHE/IL13/ANO1/IGF1/PAM	10
GO:0001654	eye development	9/131	384/18866	0.001458	0.027771	0.022179	NINJ1/MERTK/FBN2/GDF3/BMP7/RAB11FIP4/WNT16/CTNNB1/ACHE	9
GO:0034599	cellular response to oxidative stress	8/131	310/18866	0.001465	0.027771	0.022179	VNN1/BMP7/LCN2/WNT16/CTNNB1/WNT1/STX2/STK24	8
GO:0002683	negative regulation of immune system process	10/131	463/18866	0.001475	0.027771	0.022179	MERTK/MDK/CD74/MNDA/IL2/CTNNB1/CD47/KITLG/IFNB1/SPINK5	10
GO:0035592	establishment of protein localization to extracellular region	10/131	463/18866	0.001475	0.027771	0.022179	CD14/RAB11B/FGG/TREM2/IL2/ACHE/IL13/ANO1/IGF1/PAM	10
GO:0006956	complement activation	6/131	178/18866	0.001531	0.028642	0.022875	C1QB/FCN3/COLEC10/MBL2/C3/FCN2	6
GO:1903532	positive regulation of secretion by cell	8/131	313/18866	0.001557	0.028844	0.023036	CD14/FGG/TREM2/IL2/ACHE/IL13/ANO1/IGF1	8
GO:0032612	interleukin-1 production	5/131	121/18866	0.001562	0.028844	0.023036	PYCARD/TREM2/MNDA/IL17A/IGF1	5
GO:1990266	neutrophil migration	5/131	122/18866	0.00162	0.029719	0.023735	CSF3R/MDK/CD74/S100A9/PPIB	5
GO:0002697	regulation of immune effector process	10/131	470/18866	0.001648	0.030031	0.023984	C1QB/CD74/PYCARD/IL2/C3/CD47/IL13/IFNB1/PCK1/SPINK5	10
GO:0002761	regulation of myeloid leukocyte differentiation	5/131	123/18866	0.00168	0.030416	0.024291	CD74/TREM2/CTNNB1/KITLG/IL17A	5
GO:0002695	negative regulation of leukocyte activation	6/131	184/18866	0.001812	0.03255	0.025995	MERTK/MDK/CD74/MNDA/IL2/IFNB1	6
GO:0110111	negative regulation of animal organ morphogenesis	3/131	35/18866	0.00182	0.03255	0.025995	BMP7/CTNNB1/ASPN	3
GO:0032602	chemokine production	4/131	75/18866	0.001844	0.03256	0.026004	CD74/TREM2/S100A9/IL17A	4
GO:0061844	antimicrobial humoral immune response mediated by antimicrobial peptide	4/131	75/18866	0.001844	0.03256	0.026004	SPAG11A/S100A9/REG1B/SPINK5	4
GO:0051235	maintenance of location	8/131	324/18866	0.001933	0.033561	0.026803	FBN2/S100A9/LCN2/C3/IL13/EHD1/LTBP1/CALM1	8
GO:0071621	granulocyte chemotaxis	5/131	127/18866	0.001933	0.033561	0.026803	CSF3R/MDK/CD74/S100A9/PPIB	5
GO:0033077	T cell differentiation in thymus	4/131	76/18866	0.001936	0.033561	0.026803	CD74/VNN1/CTNNB1/WNT1	4
GO:0002285	lymphocyte activation involved in immune response	6/131	187/18866	0.001966	0.033727	0.026936	MDK/LGALS1/CD74/IL2/IFNB1/PCK1	6
GO:0033762	response to glucagon	3/131	36/18866	0.001976	0.033727	0.026936	ADCY1/PRKACB/PCK1	3
GO:0090092	regulation of transmembrane receptor protein serine/threonine kinase signaling pathway	7/131	254/18866	0.002001	0.033727	0.026936	FBN2/GDF3/BMP7/WNT1/ASPN/LTBP1/INHBE	7
GO:0035581	sequestering of extracellular ligand from receptor	2/131	10/18866	0.002076	0.033727	0.026936	FBN2/LTBP1	2
GO:0044351	macropinocytosis	2/131	10/18866	0.002076	0.033727	0.026936	MAPKAPK2/PYCARD	2
GO:0046598	positive regulation of viral entry into host cell	2/131	10/18866	0.002076	0.033727	0.026936	LGALS1/CD74	2
GO:0070391	response to lipoteichoic acid	2/131	10/18866	0.002076	0.033727	0.026936	CD14/TREM2	2
GO:0071223	cellular response to lipoteichoic acid	2/131	10/18866	0.002076	0.033727	0.026936	CD14/TREM2	2
GO:0075294	positive regulation by symbiont of entry into host	2/131	10/18866	0.002076	0.033727	0.026936	LGALS1/CD74	2
GO:0097278	complement-dependent cytotoxicity	2/131	10/18866	0.002076	0.033727	0.026936	C3/IL13	2
GO:2000425	regulation of apoptotic cell clearance	2/131	10/18866	0.002076	0.033727	0.026936	TREM2/C3	2
GO:0060395	SMAD protein signal transduction	4/131	78/18866	0.00213	0.033979	0.027137	GDF3/BMP7/LNPEP/INHBE	4
GO:0048048	embryonic eye morphogenesis	3/131	37/18866	0.002139	0.033979	0.027137	FBN2/BMP7/WNT16	3
GO:0071542	dopaminergic neuron differentiation	3/131	37/18866	0.002139	0.033979	0.027137	CTNNB1/WNT1/FGF20	3
GO:0097242	amyloid-beta clearance	3/131	37/18866	0.002139	0.033979	0.027137	RAB11B/TREM2/C3	3
GO:0022408	negative regulation of cell-cell adhesion	6/131	191/18866	0.002186	0.034525	0.027573	MDK/CD74/FGG/IL2/WNT1/IFNB1	6
GO:0032147	activation of protein kinase activity	8/131	331/18866	0.002207	0.034662	0.027683	MAPKAPK2/CD74/CSPG4/TNFSF15/ANGPT4/ADCY1/PRKACB/IGF1	8
GO:0043010	camera-type eye development	8/131	332/18866	0.002248	0.035121	0.028049	NINJ1/MERTK/FBN2/BMP7/RAB11FIP4/WNT16/CTNNB1/ACHE	8
GO:0032733	positive regulation of interleukin-10 production	3/131	38/18866	0.002311	0.035709	0.028518	PYCARD/TREM2/IL13	3
GO:0046596	regulation of viral entry into host cell	3/131	38/18866	0.002311	0.035709	0.028518	LGALS1/CD74/FCN3	3
GO:0009988	cell-cell recognition	4/131	80/18866	0.002336	0.035903	0.028673	CATSPERG/FUT3/ACR/ZPBP	4
GO:0001503	ossification	9/131	412/18866	0.002352	0.035945	0.028707	MDK/FBN2/BMP7/CTNNB1/ACHE/ASPN/IGF1/H3-3A/HIRA	9
GO:0090101	negative regulation of transmembrane receptor protein serine/threonine kinase signaling pathway	5/131	133/18866	0.002365	0.035954	0.028714	FBN2/GDF3/WNT1/ASPN/LTBP1	5
GO:0042098	T cell proliferation	6/131	195/18866	0.002424	0.036597	0.029228	TNFSF8/PYCARD/IL2/CTNNB1/VCAM1/IGF1	6
GO:0045637	regulation of myeloid cell differentiation	7/131	263/18866	0.002433	0.036597	0.029228	CSF3R/CD74/TREM2/CTNNB1/KITLG/IL17A/H3-3A	7
GO:0000578	embryonic axis specification	3/131	39/18866	0.002491	0.037208	0.029716	GDF3/CTNNB1/WNT1	3
GO:0044848	biological phase	2/131	11/18866	0.002526	0.037208	0.029716	CTNNB1/SPINK5	2
GO:0060272	embryonic skeletal joint morphogenesis	2/131	11/18866	0.002526	0.037208	0.029716	BMP7/CTNNB1	2
GO:1903980	positive regulation of microglial cell activation	2/131	11/18866	0.002526	0.037208	0.029716	CTSC/TREM2	2
GO:0051047	positive regulation of secretion	8/131	340/18866	0.002603	0.037982	0.030334	CD14/FGG/TREM2/IL2/ACHE/IL13/ANO1/IGF1	8
GO:0071331	cellular response to hexose stimulus	5/131	136/18866	0.002605	0.037982	0.030334	LGALS1/RAB11B/SLC2A5/ANO1/PCK1	5
GO:0019730	antimicrobial humoral response	5/131	137/18866	0.002689	0.038807	0.030992	SPAG11A/S100A9/REG1B/LCN2/SPINK5	5
GO:0071326	cellular response to monosaccharide stimulus	5/131	137/18866	0.002689	0.038807	0.030992	LGALS1/RAB11B/SLC2A5/ANO1/PCK1	5
GO:0016052	carbohydrate catabolic process	6/131	200/18866	0.00275	0.039481	0.031531	NAGA/DCXR/GK2/SLC4A4/IGF1/CALM1	6
GO:0030890	positive regulation of B cell proliferation	3/131	41/18866	0.002876	0.041095	0.03282	CD74/IL2/IL13	3
GO:0048545	response to steroid hormone	8/131	346/18866	0.002897	0.041185	0.032892	MDK/CATSPERG/TFPI/BMP7/IL22/ACR/PCK1/PAM	8
GO:0010466	negative regulation of peptidase activity	7/131	272/18866	0.002934	0.041493	0.033138	SERPINA3/CD44/TFPI/PI15/CSTA/C3/SPINK5	7
GO:0071468	cellular response to acidic pH	2/131	12/18866	0.003017	0.041529	0.033167	RAB11B/PCK1	2
GO:1900115	extracellular regulation of signal transduction	2/131	12/18866	0.003017	0.041529	0.033167	FBN2/LTBP1	2
GO:1900116	extracellular negative regulation of signal transduction	2/131	12/18866	0.003017	0.041529	0.033167	FBN2/LTBP1	2
GO:1904953	Wnt signaling pathway involved in midbrain dopaminergic neuron differentiation	2/131	12/18866	0.003017	0.041529	0.033167	CTNNB1/WNT1	2
GO:2001135	regulation of endocytic recycling	2/131	12/18866	0.003017	0.041529	0.033167	RAB11B/EHD1	2
GO:0001776	leukocyte homeostasis	4/131	86/18866	0.003038	0.041529	0.033167	MERTK/CD74/IL2/KITLG	4
GO:2000106	regulation of leukocyte apoptotic process	4/131	86/18866	0.003038	0.041529	0.033167	MERTK/CD74/IL2/KITLG	4
GO:0009268	response to pH	3/131	42/18866	0.003082	0.041727	0.033324	RAB11B/PCK1/PAM	3
GO:0046006	regulation of activated T cell proliferation	3/131	42/18866	0.003082	0.041727	0.033324	PYCARD/IL2/IGF1	3
GO:0030512	negative regulation of transforming growth factor beta receptor signaling pathway	4/131	87/18866	0.003168	0.042483	0.033928	FBN2/WNT1/ASPN/LTBP1	4
GO:0051781	positive regulation of cell division	4/131	87/18866	0.003168	0.042483	0.033928	MDK/BTC/YBX1/OSM	4
GO:0032102	negative regulation of response to external stimulus	9/131	433/18866	0.003272	0.043391	0.034654	MDK/FGG/PYCARD/TFPI/IL2/IL13/APOH/SPINK5/IGF1	9
GO:0040019	positive regulation of embryonic development	3/131	43/18866	0.003297	0.043391	0.034654	CTNNB1/WNT1/IGF1	3
GO:0050850	positive regulation of calcium-mediated signaling	3/131	43/18866	0.003297	0.043391	0.034654	TREM2/IGF1/CALM1	3
GO:0150077	regulation of neuroinflammatory response	3/131	43/18866	0.003297	0.043391	0.034654	CTSC/TREM2/IGF1	3
GO:0051222	positive regulation of protein transport	8/131	354/18866	0.003329	0.043454	0.034704	CD14/FGG/TREM2/IL2/ACHE/IL13/ANO1/IGF1	8
GO:0002700	regulation of production of molecular mediator of immune response	5/131	144/18866	0.003332	0.043454	0.034704	CD74/IL2/IL13/IFNB1/SPINK5	5
GO:0071322	cellular response to carbohydrate stimulus	5/131	145/18866	0.003432	0.044431	0.035484	LGALS1/RAB11B/SLC2A5/ANO1/PCK1	5
GO:1903845	negative regulation of cellular response to transforming growth factor beta stimulus	4/131	89/18866	0.003438	0.044431	0.035484	FBN2/WNT1/ASPN/LTBP1	4
GO:0002903	negative regulation of B cell apoptotic process	2/131	13/18866	0.00355	0.044854	0.035822	CD74/IL2	2
GO:0043568	positive regulation of insulin-like growth factor receptor signaling pathway	2/131	13/18866	0.00355	0.044854	0.035822	WNT1/IGF1	2
GO:0060100	positive regulation of phagocytosis, engulfment	2/131	13/18866	0.00355	0.044854	0.035822	TREM2/C3	2
GO:1905155	positive regulation of membrane invagination	2/131	13/18866	0.00355	0.044854	0.035822	TREM2/C3	2
GO:1990403	embryonic brain development	2/131	13/18866	0.00355	0.044854	0.035822	CTNNB1/WNT1	2
GO:0006029	proteoglycan metabolic process	4/131	90/18866	0.003579	0.045015	0.035951	CTNNB1/CSPG4/GAL3ST4/IGF1	4
GO:0007178	transmembrane receptor protein serine/threonine kinase signaling pathway	8/131	359/18866	0.003623	0.045015	0.035951	FBN2/GDF3/BMP7/LNPEP/WNT1/ASPN/LTBP1/INHBE	8
GO:0002685	regulation of leukocyte migration	6/131	212/18866	0.003663	0.045015	0.035951	MDK/CD74/PYCARD/TREM2/KITLG/PLVAP	6
GO:0062197	cellular response to chemical stress	8/131	360/18866	0.003684	0.045015	0.035951	VNN1/BMP7/LCN2/WNT16/CTNNB1/WNT1/STX2/STK24	8
GO:0042475	odontogenesis of dentin-containing tooth	4/131	91/18866	0.003724	0.045015	0.035951	CSF3R/BSG/BMP7/CTNNB1	4
GO:0045682	regulation of epidermis development	4/131	91/18866	0.003724	0.045015	0.035951	GDF3/CTNNB1/NCOA3/SPINK5	4
GO:0048477	oogenesis	4/131	91/18866	0.003724	0.045015	0.035951	MDK/CTNNB1/IGF1/H3-3A	4
GO:0060333	interferon-gamma-mediated signaling pathway	4/131	91/18866	0.003724	0.045015	0.035951	CD44/HLA-C/VCAM1/HLA-DRA	4
GO:0007520	myoblast fusion	3/131	45/18866	0.003753	0.045015	0.035951	WNT1/EHD1/ADAM12	3
GO:0042771	intrinsic apoptotic signaling pathway in response to DNA damage by p53 class mediator	3/131	45/18866	0.003753	0.045015	0.035951	CD74/PYCARD/CD44	3
GO:0052372	modulation by symbiont of entry into host	3/131	45/18866	0.003753	0.045015	0.035951	LGALS1/CD74/FCN3	3
GO:1904646	cellular response to amyloid-beta	3/131	45/18866	0.003753	0.045015	0.035951	TREM2/VCAM1/IGF1	3
GO:1901342	regulation of vasculature development	9/131	444/18866	0.003857	0.046064	0.036788	MDK/BMP7/CTNNB1/C3/ANGPT4/EMC10/ADAM12/APOH/SPINK5	9
GO:1900407	regulation of cellular response to oxidative stress	4/131	92/18866	0.003872	0.046064	0.036788	VNN1/BMP7/CTNNB1/WNT1	4
GO:0070374	positive regulation of ERK1 and ERK2 cascade	6/131	215/18866	0.003923	0.046469	0.037112	CD74/FGG/PYCARD/TREM2/CD44/FGF20	6
GO:0031641	regulation of myelination	3/131	46/18866	0.003994	0.046924	0.037475	CTSC/TG/CTNNB1	3
GO:0050798	activated T cell proliferation	3/131	46/18866	0.003994	0.046924	0.037475	PYCARD/IL2/IGF1	3
GO:1903035	negative regulation of response to wounding	4/131	93/18866	0.004025	0.047091	0.037609	MDK/FGG/TFPI/APOH	4
GO:0010810	regulation of cell-substrate adhesion	6/131	217/18866	0.004103	0.047617	0.038029	NINJ1/MDK/LGALS1/FGG/WNT1/EDIL3	6
GO:0050792	regulation of viral process	6/131	217/18866	0.004103	0.047617	0.038029	LGALS1/CD74/FCN3/MBL2/PPIB/IFNB1	6
GO:0034392	negative regulation of smooth muscle cell apoptotic process	2/131	14/18866	0.004123	0.047645	0.038051	APOH/IGF1	2
GO:0010660	regulation of muscle cell apoptotic process	4/131	94/18866	0.004182	0.047938	0.038285	MDK/BMP7/APOH/IGF1	4
GO:0045778	positive regulation of ossification	4/131	94/18866	0.004182	0.047938	0.038285	FBN2/BMP7/CTNNB1/IGF1	4
GO:0006953	acute-phase response	3/131	47/18866	0.004245	0.048383	0.03864	SERPINA3/MBL2/IL22	3
GO:0048568	embryonic organ development	9/131	451/18866	0.00427	0.048383	0.03864	FBN2/GDF3/BMP7/WNT16/CTNNB1/WNT1/KITLG/PCDH12/IL3	9
GO:0045861	negative regulation of proteolysis	8/131	369/18866	0.004272	0.048383	0.03864	SERPINA3/CD44/TFPI/PI15/CSTA/WNT1/C3/SPINK5	8
GO:1904951	positive regulation of establishment of protein localization	8/131	370/18866	0.004341	0.048975	0.039113	CD14/FGG/TREM2/IL2/ACHE/IL13/ANO1/IGF1	8
GO:0010862	positive regulation of pathway-restricted SMAD protein phosphorylation	3/131	48/18866	0.004505	0.050429	0.040274	GDF3/BMP7/INHBE	3
GO:1904036	negative regulation of epithelial cell apoptotic process	3/131	48/18866	0.004505	0.050429	0.040274	MDK/FGG/IL13	3
GO:0036473	cell death in response to oxidative stress	4/131	97/18866	0.004676	0.051779	0.041353	VNN1/CTNNB1/WNT1/STK24	4
GO:0016485	protein processing	6/131	223/18866	0.004683	0.051779	0.041353	FGG/PYCARD/ENPEP/PRKACB/APOH/PRSS12	6
GO:0043518	negative regulation of DNA damage response, signal transduction by p53 class mediator	2/131	15/18866	0.004735	0.051779	0.041353	CD74/CD44	2
GO:0060099	regulation of phagocytosis, engulfment	2/131	15/18866	0.004735	0.051779	0.041353	TREM2/C3	2
GO:0070365	hepatocyte differentiation	2/131	15/18866	0.004735	0.051779	0.041353	WNT1/PCK1	2
GO:0072498	embryonic skeletal joint development	2/131	15/18866	0.004735	0.051779	0.041353	BMP7/CTNNB1	2
GO:1903900	regulation of viral life cycle	5/131	157/18866	0.004809	0.052379	0.041832	LGALS1/CD74/FCN3/PPIB/IFNB1	5
GO:0010657	muscle cell apoptotic process	4/131	98/18866	0.004849	0.052622	0.042026	MDK/BMP7/APOH/IGF1	4
GO:1903707	negative regulation of hemopoiesis	5/131	158/18866	0.004939	0.05283	0.042192	MDK/CD74/IL2/CTNNB1/IFNB1	5
GO:0044706	multi-multicellular organism process	6/131	226/18866	0.004994	0.05283	0.042192	BSG/LNPEP/PSG5/ACR/H3-3A/PAM	6
GO:0001774	microglial cell activation	3/131	50/18866	0.005054	0.05283	0.042192	CTSC/TREM2/IL13	3
GO:0002269	leukocyte activation involved in inflammatory response	3/131	50/18866	0.005054	0.05283	0.042192	CTSC/TREM2/IL13	3
GO:0010718	positive regulation of epithelial to mesenchymal transition	3/131	50/18866	0.005054	0.05283	0.042192	MDK/BMP7/CTNNB1	3
GO:0030195	negative regulation of blood coagulation	3/131	50/18866	0.005054	0.05283	0.042192	FGG/TFPI/APOH	3
GO:0032456	endocytic recycling	3/131	50/18866	0.005054	0.05283	0.042192	RAB11B/RAB11FIP4/EHD1	3
GO:0045981	positive regulation of nucleotide metabolic process	3/131	50/18866	0.005054	0.05283	0.042192	TREM2/SLC4A4/IGF1	3
GO:1900544	positive regulation of purine nucleotide metabolic process	3/131	50/18866	0.005054	0.05283	0.042192	TREM2/SLC4A4/IGF1	3
GO:1903580	positive regulation of ATP metabolic process	3/131	50/18866	0.005054	0.05283	0.042192	TREM2/SLC4A4/IGF1	3
GO:0007162	negative regulation of cell adhesion	7/131	301/18866	0.005096	0.053072	0.042385	MDK/LGALS1/CD74/FGG/IL2/WNT1/IFNB1	7
GO:1900047	negative regulation of hemostasis	3/131	51/18866	0.005343	0.053815	0.042979	FGG/TFPI/APOH	3
GO:0002523	leukocyte migration involved in inflammatory response	2/131	16/18866	0.005387	0.053815	0.042979	MDK/S100A9	2
GO:0033033	negative regulation of myeloid cell apoptotic process	2/131	16/18866	0.005387	0.053815	0.042979	KITLG/APOH	2
GO:0048820	hair follicle maturation	2/131	16/18866	0.005387	0.053815	0.042979	CTNNB1/SPINK5	2
GO:0051238	sequestering of metal ion	2/131	16/18866	0.005387	0.053815	0.042979	S100A9/LCN2	2
GO:0060572	morphogenesis of an epithelial bud	2/131	16/18866	0.005387	0.053815	0.042979	BMP7/CTNNB1	2
GO:1902166	negative regulation of intrinsic apoptotic signaling pathway in response to DNA damage by p53 class mediator	2/131	16/18866	0.005387	0.053815	0.042979	CD74/CD44	2
GO:1905153	regulation of membrane invagination	2/131	16/18866	0.005387	0.053815	0.042979	TREM2/C3	2
GO:0042102	positive regulation of T cell proliferation	4/131	101/18866	0.005395	0.053815	0.042979	PYCARD/IL2/VCAM1/IGF1	4
GO:0042116	macrophage activation	4/131	101/18866	0.005395	0.053815	0.042979	CTSC/CD74/TREM2/IL13	4
GO:0045639	positive regulation of myeloid cell differentiation	4/131	101/18866	0.005395	0.053815	0.042979	CD74/TREM2/KITLG/IL17A	4
GO:1902882	regulation of response to oxidative stress	4/131	101/18866	0.005395	0.053815	0.042979	VNN1/BMP7/CTNNB1/WNT1	4
GO:0097191	extrinsic apoptotic signaling pathway	6/131	230/18866	0.005432	0.053996	0.043123	FGG/PYCARD/LCN2/IL2/KITLG/IGF1	6
GO:0007338	single fertilization	5/131	162/18866	0.005484	0.054323	0.043385	CATSPERG/STX2/ACR/ZPBP/H3-3A	5
GO:0043903	regulation of symbiotic process	6/131	231/18866	0.005546	0.054745	0.043721	LGALS1/CD74/FCN3/MBL2/PPIB/IFNB1	6
GO:2001234	negative regulation of apoptotic signaling pathway	6/131	233/18866	0.005779	0.056667	0.045256	CD74/FGG/CD44/VNN1/CTNNB1/IGF1	6
GO:0098869	cellular oxidant detoxification	4/131	103/18866	0.00578	0.056667	0.045256	S100A9/BMP7/PXDN/LPO	4
GO:0097305	response to alcohol	6/131	234/18866	0.005898	0.057544	0.045957	CD14/IL2/CTNNB1/IL13/ADCY1/ADH6	6
GO:0042692	muscle cell differentiation	8/131	390/18866	0.005923	0.057544	0.045957	CTNNB1/WNT1/YBX1/EHD1/ADAM12/IGF1/H3-3A/HIRA	8
GO:0009311	oligosaccharide metabolic process	3/131	53/18866	0.005951	0.057544	0.045957	NAGA/FUT3/GAL3ST4	3
GO:0032731	positive regulation of interleukin-1 beta production	3/131	53/18866	0.005951	0.057544	0.045957	PYCARD/MNDA/IL17A	3
GO:0032649	regulation of interferon-gamma production	4/131	104/18866	0.00598	0.057599	0.046001	CD14/PYCARD/IL2/CD47	4
GO:0071695	anatomical structure maturation	6/131	235/18866	0.006019	0.057599	0.046001	FGG/CTNNB1/WNT1/C3/SPINK5/IGF1	6
GO:2001242	regulation of intrinsic apoptotic signaling pathway	5/131	166/18866	0.00607	0.057599	0.046001	CD74/PYCARD/CD44/S100A9/VNN1	5
GO:0090185	negative regulation of kidney development	2/131	17/18866	0.006078	0.057599	0.046001	BMP7/CTNNB1	2
GO:1904948	midbrain dopaminergic neuron differentiation	2/131	17/18866	0.006078	0.057599	0.046001	CTNNB1/WNT1	2
GO:1905331	negative regulation of morphogenesis of an epithelium	2/131	17/18866	0.006078	0.057599	0.046001	BMP7/CTNNB1	2
GO:0030857	negative regulation of epithelial cell differentiation	3/131	54/18866	0.006269	0.059018	0.047134	GDF3/CTNNB1/IL13	3
GO:0032757	positive regulation of interleukin-8 production	3/131	54/18866	0.006269	0.059018	0.047134	CD14/CD74/PYCARD	3
GO:0008347	glial cell migration	3/131	55/18866	0.006598	0.061499	0.049115	TREM2/CTNNB1/CSPG4	3
GO:0032655	regulation of interleukin-12 production	3/131	55/18866	0.006598	0.061499	0.049115	MDK/CD47/IL17A	3
GO:0050819	negative regulation of coagulation	3/131	55/18866	0.006598	0.061499	0.049115	FGG/TFPI/APOH	3
GO:1901653	cellular response to peptide	8/131	398/18866	0.006666	0.061929	0.049459	TREM2/WNT1/VCAM1/ANO1/ADCY1/PRKACB/PCK1/IGF1	8
GO:0032740	positive regulation of interleukin-17 production	2/131	18/18866	0.006807	0.062376	0.049816	IL2/OSM	2
GO:0034199	activation of protein kinase A activity	2/131	18/18866	0.006807	0.062376	0.049816	ADCY1/PRKACB	2
GO:0150078	positive regulation of neuroinflammatory response	2/131	18/18866	0.006807	0.062376	0.049816	CTSC/TREM2	2
GO:1902165	regulation of intrinsic apoptotic signaling pathway in response to DNA damage by p53 class mediator	2/131	18/18866	0.006807	0.062376	0.049816	CD74/CD44	2
GO:0071887	leukocyte apoptotic process	4/131	108/18866	0.006823	0.062376	0.049816	MERTK/CD74/IL2/KITLG	4
GO:0060688	regulation of morphogenesis of a branching structure	3/131	56/18866	0.006936	0.063002	0.050316	MDK/BMP7/CTNNB1	3
GO:1904645	response to amyloid-beta	3/131	56/18866	0.006936	0.063002	0.050316	TREM2/VCAM1/IGF1	3
GO:0034612	response to tumor necrosis factor	7/131	320/18866	0.007055	0.063873	0.051011	TNFSF8/CD14/PYCARD/LCN2/TNFSF15/PLVAP/PCK1	7
GO:0045765	regulation of angiogenesis	8/131	403/18866	0.007165	0.064663	0.051642	MDK/CTNNB1/C3/ANGPT4/EMC10/ADAM12/APOH/SPINK5	8
GO:0006641	triglyceride metabolic process	4/131	110/18866	0.007273	0.065334	0.052178	C3/GK2/PCK1/APOH	4
GO:0032615	interleukin-12 production	3/131	57/18866	0.007285	0.065334	0.052178	MDK/CD47/IL17A	3
GO:1900408	negative regulation of cellular response to oxidative stress	3/131	58/18866	0.007644	0.067983	0.054294	VNN1/CTNNB1/WNT1	3
GO:1903202	negative regulation of oxidative stress-induced cell death	3/131	58/18866	0.007644	0.067983	0.054294	VNN1/CTNNB1/WNT1	3
GO:0070371	ERK1 and ERK2 cascade	7/131	325/18866	0.007652	0.067983	0.054294	CD74/FGG/PYCARD/TREM2/CD44/FGF20/IGF1	7
GO:0002478	antigen processing and presentation of exogenous peptide antigen	5/131	177/18866	0.007909	0.070048	0.055943	CD74/HLA-C/LNPEP/HLA-DRA/CTSD	5
GO:0042113	B cell activation	7/131	328/18866	0.008028	0.07088	0.056608	LGALS1/CD74/MNDA/IL2/VCAM1/IL13/IFNB1	7
GO:0048771	tissue remodeling	5/131	178/18866	0.008093	0.071237	0.056892	MDK/IL2/WNT16/CTNNB1/CSPG4	5
GO:1990748	cellular detoxification	4/131	114/18866	0.008231	0.072085	0.05757	S100A9/BMP7/PXDN/LPO	4
GO:0002544	chronic inflammatory response	2/131	20/18866	0.008377	0.072085	0.05757	S100A9/VNN1	2
GO:0002902	regulation of B cell apoptotic process	2/131	20/18866	0.008377	0.072085	0.05757	CD74/IL2	2
GO:0032732	positive regulation of interleukin-1 production	3/131	60/18866	0.008393	0.072085	0.05757	PYCARD/MNDA/IL17A	3
GO:0035036	sperm-egg recognition	3/131	60/18866	0.008393	0.072085	0.05757	CATSPERG/ACR/ZPBP	3
GO:0061900	glial cell activation	3/131	60/18866	0.008393	0.072085	0.05757	CTSC/TREM2/IL13	3
GO:1902883	negative regulation of response to oxidative stress	3/131	60/18866	0.008393	0.072085	0.05757	VNN1/CTNNB1/WNT1	3
GO:2000242	negative regulation of reproductive process	3/131	60/18866	0.008393	0.072085	0.05757	BMP7/PRKACB/IGF1	3
GO:0032609	interferon-gamma production	4/131	115/18866	0.008483	0.072638	0.058012	CD14/PYCARD/IL2/CD47	4
GO:1903902	positive regulation of viral life cycle	3/131	61/18866	0.008783	0.074981	0.059883	LGALS1/CD74/PPIB	3
GO:0071346	cellular response to interferon-gamma	5/131	182/18866	0.008861	0.075196	0.060054	CD44/HLA-C/VCAM1/HLA-DRA/CD47	5
GO:0090288	negative regulation of cellular response to growth factor stimulus	5/131	182/18866	0.008861	0.075196	0.060054	FBN2/GDF3/WNT1/ASPN/LTBP1	5
GO:0014902	myotube differentiation	4/131	117/18866	0.009001	0.075933	0.060643	WNT1/EHD1/ADAM12/IGF1	4
GO:0030282	bone mineralization	4/131	117/18866	0.009001	0.075933	0.060643	FBN2/BMP7/ASPN/IGF1	4
GO:0001959	regulation of cytokine-mediated signaling pathway	5/131	183/18866	0.00906	0.075951	0.060657	CD74/PYCARD/TREM2/PXDN/IL3	5
GO:1903034	regulation of response to wounding	5/131	183/18866	0.00906	0.075951	0.060657	MDK/FGG/TFPI/APOH/STK24	5
GO:0060393	regulation of pathway-restricted SMAD protein phosphorylation	3/131	62/18866	0.009183	0.075951	0.060657	GDF3/BMP7/INHBE	3
GO:0002693	positive regulation of cellular extravasation	2/131	21/18866	0.009217	0.075951	0.060657	MDK/PLVAP	2
GO:0051797	regulation of hair follicle development	2/131	21/18866	0.009217	0.075951	0.060657	CTNNB1/SPINK5	2
GO:1903204	negative regulation of oxidative stress-induced neuron death	2/131	21/18866	0.009217	0.075951	0.060657	CTNNB1/WNT1	2
GO:1903978	regulation of microglial cell activation	2/131	21/18866	0.009217	0.075951	0.060657	CTSC/TREM2	2
GO:1904886	beta-catenin destruction complex disassembly	2/131	21/18866	0.009217	0.075951	0.060657	CTNNB1/WNT1	2
GO:0050868	negative regulation of T cell activation	4/131	118/18866	0.009268	0.07615	0.060816	MDK/CD74/IL2/IFNB1	4
GO:0010951	negative regulation of endopeptidase activity	6/131	258/18866	0.009325	0.076404	0.061019	SERPINA3/CD44/TFPI/CSTA/C3/SPINK5	6
GO:0019884	antigen processing and presentation of exogenous antigen	5/131	185/18866	0.009468	0.077349	0.061774	CD74/HLA-C/LNPEP/HLA-DRA/CTSD	5
GO:1901222	regulation of NIK/NF-kappaB signaling	4/131	119/18866	0.00954	0.07771	0.062062	CD14/TREM2/BMP7/TNFSF15	4
GO:0006071	glycerol metabolic process	2/131	22/18866	0.010093	0.081284	0.064917	GK2/PCK1	2
GO:0007398	ectoderm development	2/131	22/18866	0.010093	0.081284	0.064917	CTNNB1/STX2	2
GO:0010560	positive regulation of glycoprotein biosynthetic process	2/131	22/18866	0.010093	0.081284	0.064917	CTNNB1/IGF1	2
GO:0071467	cellular response to pH	2/131	22/18866	0.010093	0.081284	0.064917	RAB11B/PCK1	2
GO:0010811	positive regulation of cell-substrate adhesion	4/131	122/18866	0.010386	0.082943	0.066242	NINJ1/MDK/FGG/EDIL3	4
GO:0045471	response to ethanol	4/131	122/18866	0.010386	0.082943	0.066242	CD14/IL2/IL13/ADH6	4
GO:0097237	cellular response to toxic substance	4/131	122/18866	0.010386	0.082943	0.066242	S100A9/BMP7/PXDN/LPO	4
GO:0032729	positive regulation of interferon-gamma production	3/131	65/18866	0.010448	0.082969	0.066262	CD14/PYCARD/IL2	3
GO:0060389	pathway-restricted SMAD protein phosphorylation	3/131	65/18866	0.010448	0.082969	0.066262	GDF3/BMP7/INHBE	3
GO:0002698	negative regulation of immune effector process	4/131	124/18866	0.010977	0.08571	0.068451	IL2/CD47/IFNB1/SPINK5	4
GO:0006907	pinocytosis	2/131	23/18866	0.011004	0.08571	0.068451	MAPKAPK2/PYCARD	2
GO:0031639	plasminogen activation	2/131	23/18866	0.011004	0.08571	0.068451	FGG/APOH	2
GO:0035162	embryonic hemopoiesis	2/131	23/18866	0.011004	0.08571	0.068451	KITLG/IL3	2
GO:0035458	cellular response to interferon-beta	2/131	23/18866	0.011004	0.08571	0.068451	MNDA/IFNB1	2
GO:0060479	lung cell differentiation	2/131	23/18866	0.011004	0.08571	0.068451	CTNNB1/IL13	2
GO:1902254	negative regulation of intrinsic apoptotic signaling pathway by p53 class mediator	2/131	23/18866	0.011004	0.08571	0.068451	CD74/CD44	2
GO:0031348	negative regulation of defense response	6/131	269/18866	0.011297	0.087751	0.070081	MDK/PYCARD/IL2/IL13/SPINK5/IGF1	6
GO:0045670	regulation of osteoclast differentiation	3/131	67/18866	0.011344	0.087879	0.070184	TREM2/CTNNB1/IL17A	3
GO:0051091	positive regulation of DNA-binding transcription factor activity	6/131	270/18866	0.01149	0.088763	0.07089	PYCARD/S100A9/IL1RAP/CTNNB1/WNT1/ADCY1	6
GO:0007219	Notch signaling pathway	5/131	195/18866	0.011699	0.090118	0.071972	MDK/BMP7/WNT1/YBX1/ANGPT4	5
GO:0032642	regulation of chemokine production	3/131	68/18866	0.011809	0.090118	0.071972	CD74/TREM2/IL17A	3
GO:0017015	regulation of transforming growth factor beta receptor signaling pathway	4/131	127/18866	0.011903	0.090118	0.071972	FBN2/WNT1/ASPN/LTBP1	4
GO:0007565	female pregnancy	5/131	196/18866	0.01194	0.090118	0.071972	BSG/LNPEP/PSG5/H3-3A/PAM	5
GO:0009566	fertilization	5/131	196/18866	0.01194	0.090118	0.071972	CATSPERG/STX2/ACR/ZPBP/H3-3A	5
GO:0050728	negative regulation of inflammatory response	5/131	196/18866	0.01194	0.090118	0.071972	MDK/PYCARD/IL2/IL13/IGF1	5
GO:0060759	regulation of response to cytokine stimulus	5/131	196/18866	0.01194	0.090118	0.071972	CD74/PYCARD/TREM2/PXDN/IL3	5
GO:0019883	antigen processing and presentation of endogenous antigen	2/131	24/18866	0.01195	0.090118	0.071972	CD74/HLA-C	2
GO:0045821	positive regulation of glycolytic process	2/131	24/18866	0.01195	0.090118	0.071972	SLC4A4/IGF1	2
GO:1903844	regulation of cellular response to transforming growth factor beta stimulus	4/131	129/18866	0.012547	0.094367	0.075365	FBN2/WNT1/ASPN/LTBP1	4
GO:0010447	response to acidic pH	2/131	25/18866	0.012931	0.096237	0.076858	RAB11B/PCK1	2
GO:0019400	alditol metabolic process	2/131	25/18866	0.012931	0.096237	0.076858	GK2/PCK1	2
GO:0060571	morphogenesis of an epithelial fold	2/131	25/18866	0.012931	0.096237	0.076858	BMP7/CTNNB1	2
GO:2000679	positive regulation of transcription regulatory region DNA binding	2/131	25/18866	0.012931	0.096237	0.076858	CTNNB1/IGF1	2
GO:0043491	protein kinase B signaling	6/131	278/18866	0.013116	0.097361	0.077756	MERTK/BTC/KITLG/OSM/FGF20/IGF1	6
GO:0031099	regeneration	5/131	201/18866	0.013197	0.097571	0.077924	NINJ1/MDK/WNT1/IGF1/STK24	5
GO:0045667	regulation of osteoblast differentiation	4/131	131/18866	0.013213	0.097571	0.077924	FBN2/BMP7/CTNNB1/IGF1	4
GO:0046579	positive regulation of Ras protein signal transduction	3/131	71/18866	0.013267	0.097714	0.078038	F2RL2/KITLG/IGF1	3
GO:0009746	response to hexose	5/131	202/18866	0.013459	0.098616	0.078758	LGALS1/RAB11B/SLC2A5/ANO1/PCK1	5
GO:0034341	response to interferon-gamma	5/131	202/18866	0.013459	0.098616	0.078758	CD44/HLA-C/VCAM1/HLA-DRA/CD47	5
GO:0009913	epidermal cell differentiation	7/131	365/18866	0.01386	0.099866	0.079756	KRT13/GDF3/WNT16/CSTA/CTNNB1/NCOA3/SPINK5	7
GO:0001783	B cell apoptotic process	2/131	26/18866	0.013945	0.099866	0.079756	CD74/IL2	2
GO:0010884	positive regulation of lipid storage	2/131	26/18866	0.013945	0.099866	0.079756	C3/EHD1	2
GO:0042730	fibrinolysis	2/131	26/18866	0.013945	0.099866	0.079756	FGG/APOH	2
GO:0043567	regulation of insulin-like growth factor receptor signaling pathway	2/131	26/18866	0.013945	0.099866	0.079756	WNT1/IGF1	2
GO:0071425	hematopoietic stem cell proliferation	2/131	26/18866	0.013945	0.099866	0.079756	WNT1/KITLG	2
GO:0090023	positive regulation of neutrophil chemotaxis	2/131	26/18866	0.013945	0.099866	0.079756	MDK/CD74	2
GO:1903020	positive regulation of glycoprotein metabolic process	2/131	26/18866	0.013945	0.099866	0.079756	CTNNB1/IGF1	2
GO:1905523	positive regulation of macrophage migration	2/131	26/18866	0.013945	0.099866	0.079756	MDK/TREM2	2
GO:0002449	lymphocyte mediated immunity	7/131	366/18866	0.014051	0.10037	0.080159	CTSC/C1QB/CD74/IL2/MBL2/C3/IFNB1	7
GO:0043280	positive regulation of cysteine-type endopeptidase activity involved in apoptotic process	4/131	134/18866	0.014254	0.10131	0.08091	PYCARD/S100A9/CTSD/TNFSF15	4
GO:0071333	cellular response to glucose stimulus	4/131	134/18866	0.014254	0.10131	0.08091	LGALS1/RAB11B/ANO1/PCK1	4
GO:0005977	glycogen metabolic process	3/131	73/18866	0.014294	0.101338	0.080932	PCDH12/IGF1/CALM1	3
GO:0034284	response to monosaccharide	5/131	207/18866	0.01482	0.103872	0.082956	LGALS1/RAB11B/SLC2A5/ANO1/PCK1	5
GO:1901343	negative regulation of vasculature development	5/131	207/18866	0.01482	0.103872	0.082956	BMP7/CTNNB1/ANGPT4/APOH/SPINK5	5
GO:0006073	cellular glucan metabolic process	3/131	74/18866	0.014823	0.103872	0.082956	PCDH12/IGF1/CALM1	3
GO:0044042	glucan metabolic process	3/131	74/18866	0.014823	0.103872	0.082956	PCDH12/IGF1/CALM1	3
GO:0002460	adaptive immune response based on somatic recombination of immune receptors built from immunoglobulin superfamily domains	7/131	370/18866	0.014834	0.103872	0.082956	CTSC/C1QB/CD74/IL2/MBL2/C3/IFNB1	7
GO:0001702	gastrulation with mouth forming second	2/131	27/18866	0.014993	0.104219	0.083233	GDF3/CTNNB1	2
GO:0045672	positive regulation of osteoclast differentiation	2/131	27/18866	0.014993	0.104219	0.083233	TREM2/IL17A	2
GO:1903203	regulation of oxidative stress-induced neuron death	2/131	27/18866	0.014993	0.104219	0.083233	CTNNB1/WNT1	2
GO:0045766	positive regulation of angiogenesis	5/131	208/18866	0.015102	0.104672	0.083595	MDK/C3/ANGPT4/EMC10/ADAM12	5
GO:0021700	developmental maturation	6/131	287/18866	0.015132	0.104672	0.083595	FGG/CTNNB1/WNT1/C3/SPINK5/IGF1	6
GO:1903038	negative regulation of leukocyte cell-cell adhesion	4/131	137/18866	0.015346	0.105254	0.08406	MDK/CD74/IL2/IFNB1	4
GO:0030858	positive regulation of epithelial cell differentiation	3/131	75/18866	0.015364	0.105254	0.08406	CTNNB1/IL13/NCOA3	3
GO:0038034	signal transduction in absence of ligand	3/131	75/18866	0.015364	0.105254	0.08406	LCN2/IL2/KITLG	3
GO:0097192	extrinsic apoptotic signaling pathway in absence of ligand	3/131	75/18866	0.015364	0.105254	0.08406	LCN2/IL2/KITLG	3
GO:0002573	myeloid leukocyte differentiation	5/131	210/18866	0.015679	0.106415	0.084987	CD74/TREM2/CTNNB1/KITLG/IL17A	5
GO:0034764	positive regulation of transmembrane transport	5/131	210/18866	0.015679	0.106415	0.084987	TREM2/C3/IL13/IGF1/CALM1	5
GO:0006638	neutral lipid metabolic process	4/131	138/18866	0.015721	0.106415	0.084987	C3/GK2/PCK1/APOH	4
GO:0006639	acylglycerol metabolic process	4/131	138/18866	0.015721	0.106415	0.084987	C3/GK2/PCK1/APOH	4
GO:0098754	detoxification	4/131	138/18866	0.015721	0.106415	0.084987	S100A9/BMP7/PXDN/LPO	4
GO:0097193	intrinsic apoptotic signaling pathway	6/131	290/18866	0.015849	0.10703	0.085478	CD74/PYCARD/CD44/S100A9/VNN1/STK24	6
GO:0048596	embryonic camera-type eye morphogenesis	2/131	28/18866	0.016074	0.108033	0.08628	BMP7/WNT16	2
GO:0060143	positive regulation of syncytium formation by plasma membrane fusion	2/131	28/18866	0.016074	0.108033	0.08628	TREM2/EHD1	2
GO:0030278	regulation of ossification	5/131	212/18866	0.01627	0.108836	0.08692	MDK/FBN2/BMP7/CTNNB1/IGF1	5
GO:1901215	negative regulation of neuron death	5/131	212/18866	0.01627	0.108836	0.08692	MDK/CTNNB1/WNT1/IL13/FGF20	5
GO:0072028	nephron morphogenesis	3/131	77/18866	0.016479	0.109718	0.087625	BMP7/CTNNB1/WNT1	3
GO:1903201	regulation of oxidative stress-induced cell death	3/131	77/18866	0.016479	0.109718	0.087625	VNN1/CTNNB1/WNT1	3
GO:0051604	protein maturation	6/131	293/18866	0.01659	0.110199	0.088009	FGG/PYCARD/ENPEP/PRKACB/APOH/PRSS12	6
GO:0051057	positive regulation of small GTPase mediated signal transduction	3/131	78/18866	0.017053	0.11207	0.089503	F2RL2/KITLG/IGF1	3
GO:0061045	negative regulation of wound healing	3/131	78/18866	0.017053	0.11207	0.089503	FGG/TFPI/APOH	3
GO:0072332	intrinsic apoptotic signaling pathway by p53 class mediator	3/131	78/18866	0.017053	0.11207	0.089503	CD74/PYCARD/CD44	3
GO:0043281	regulation of cysteine-type endopeptidase activity involved in apoptotic process	5/131	215/18866	0.017184	0.11207	0.089503	PYCARD/CD44/S100A9/CTSD/TNFSF15	5
GO:0033032	regulation of myeloid cell apoptotic process	2/131	29/18866	0.017187	0.11207	0.089503	KITLG/APOH	2
GO:0042634	regulation of hair cycle	2/131	29/18866	0.017187	0.11207	0.089503	CTNNB1/SPINK5	2
GO:0071624	positive regulation of granulocyte chemotaxis	2/131	29/18866	0.017187	0.11207	0.089503	MDK/CD74	2
GO:0090344	negative regulation of cell aging	2/131	29/18866	0.017187	0.11207	0.089503	WNT1/YBX1	2
GO:0007292	female gamete generation	4/131	142/18866	0.017279	0.112415	0.089779	MDK/CTNNB1/IGF1/H3-3A	4
GO:0071356	cellular response to tumor necrosis factor	6/131	297/18866	0.017614	0.114225	0.091224	TNFSF8/PYCARD/LCN2/TNFSF15/PLVAP/PCK1	6
GO:0042246	tissue regeneration	3/131	79/18866	0.017638	0.114225	0.091224	NINJ1/MDK/IGF1	3
GO:0072006	nephron development	4/131	143/18866	0.017684	0.11426	0.091253	BMP7/CTNNB1/WNT1/ENPEP	4
GO:0106106	cold-induced thermogenesis	4/131	144/18866	0.018094	0.115817	0.092496	LCN2/LNPEP/ACHE/IL13	4
GO:0120161	regulation of cold-induced thermogenesis	4/131	144/18866	0.018094	0.115817	0.092496	LCN2/LNPEP/ACHE/IL13	4
GO:0002312	B cell activation involved in immune response	3/131	80/18866	0.018234	0.115817	0.092496	LGALS1/IL2/IFNB1	3
GO:1901224	positive regulation of NIK/NF-kappaB signaling	3/131	80/18866	0.018234	0.115817	0.092496	CD14/TREM2/TNFSF15	3
GO:0008544	epidermis development	8/131	477/18866	0.018303	0.115817	0.092496	KRT13/GDF3/WNT16/CSTA/CTNNB1/YBX1/NCOA3/SPINK5	8
GO:0007271	synaptic transmission, cholinergic	2/131	30/18866	0.018332	0.115817	0.092496	ACHE/LAMA2	2
GO:0010800	positive regulation of peptidyl-threonine phosphorylation	2/131	30/18866	0.018332	0.115817	0.092496	BMP7/CALM1	2
GO:0034110	regulation of homotypic cell-cell adhesion	2/131	30/18866	0.018332	0.115817	0.092496	LGALS1/FGG	2
GO:0036475	neuron death in response to oxidative stress	2/131	30/18866	0.018332	0.115817	0.092496	CTNNB1/WNT1	2
GO:0060142	regulation of syncytium formation by plasma membrane fusion	2/131	30/18866	0.018332	0.115817	0.092496	TREM2/EHD1	2
GO:0044409	entry into host	4/131	147/18866	0.019359	0.120307	0.096082	LGALS1/CD74/FCN3/CTNNB1	4
GO:0051384	response to glucocorticoid	4/131	147/18866	0.019359	0.120307	0.096082	MDK/IL22/PCK1/PAM	4
GO:0071219	cellular response to molecule of bacterial origin	5/131	222/18866	0.019448	0.120307	0.096082	CD14/PYCARD/TREM2/TFPI/LCN2	5
GO:0030193	regulation of blood coagulation	3/131	82/18866	0.01946	0.120307	0.096082	FGG/TFPI/APOH	3
GO:0002675	positive regulation of acute inflammatory response	2/131	31/18866	0.019508	0.120307	0.096082	C3/OSM	2
GO:0002828	regulation of type 2 immune response	2/131	31/18866	0.019508	0.120307	0.096082	CD74/IFNB1	2
GO:0043171	peptide catabolic process	2/131	31/18866	0.019508	0.120307	0.096082	LNPEP/ENPEP	2
GO:0070229	negative regulation of lymphocyte apoptotic process	2/131	31/18866	0.019508	0.120307	0.096082	CD74/IL2	2
GO:1902230	negative regulation of intrinsic apoptotic signaling pathway in response to DNA damage	2/131	31/18866	0.019508	0.120307	0.096082	CD74/CD44	2
GO:1902253	regulation of intrinsic apoptotic signaling pathway by p53 class mediator	2/131	31/18866	0.019508	0.120307	0.096082	CD74/CD44	2
GO:1902624	positive regulation of neutrophil migration	2/131	31/18866	0.019508	0.120307	0.096082	MDK/CD74	2
GO:0002699	positive regulation of immune effector process	5/131	223/18866	0.019787	0.12176	0.097242	CD74/IL2/C3/IL13/PCK1	5
GO:0070372	regulation of ERK1 and ERK2 cascade	6/131	306/18866	0.020076	0.123091	0.098305	CD74/FGG/PYCARD/TREM2/CD44/FGF20	6
GO:1900046	regulation of hemostasis	3/131	83/18866	0.020089	0.123091	0.098305	FGG/TFPI/APOH	3
GO:0031346	positive regulation of cell projection organization	7/131	394/18866	0.020195	0.123472	0.09861	MDK/S100A9/BMP7/LCN2/IL2/WNT1/EPS8L2	7
GO:0042063	gliogenesis	6/131	307/18866	0.020363	0.124234	0.099218	MDK/TREM2/S100A9/CTNNB1/CSPG4/LAMA2	6
GO:0035456	response to interferon-beta	2/131	32/18866	0.020715	0.125573	0.100287	MNDA/IFNB1	2
GO:0042744	hydrogen peroxide catabolic process	2/131	32/18866	0.020715	0.125573	0.100287	PXDN/LPO	2
GO:0045589	regulation of regulatory T cell differentiation	2/131	32/18866	0.020715	0.125573	0.100287	MDK/IL2	2
GO:0016331	morphogenesis of embryonic epithelium	4/131	151/18866	0.02113	0.127542	0.10186	BMP7/WNT16/CTNNB1/PRKACB	4
GO:2001056	positive regulation of cysteine-type endopeptidase activity	4/131	151/18866	0.02113	0.127542	0.10186	PYCARD/S100A9/CTSD/TNFSF15	4
GO:0016064	immunoglobulin mediated immune response	5/131	227/18866	0.02118	0.127573	0.101884	C1QB/CD74/IL2/MBL2/C3	5
GO:0090287	regulation of cellular response to growth factor stimulus	6/131	310/18866	0.021242	0.127677	0.101968	FBN2/GDF3/CTNNB1/WNT1/ASPN/LTBP1	6
GO:0006767	water-soluble vitamin metabolic process	3/131	85/18866	0.021382	0.127708	0.101992	CTRB2/VNN1/AASDHPPT	3
GO:0030101	natural killer cell activation	3/131	85/18866	0.021382	0.127708	0.101992	MERTK/IL2/IFNB1	3
GO:0110110	positive regulation of animal organ morphogenesis	3/131	85/18866	0.021382	0.127708	0.101992	MDK/BMP7/CTNNB1	3
GO:0001837	epithelial to mesenchymal transition	4/131	152/18866	0.021588	0.128129	0.102329	MDK/BMP7/WNT16/CTNNB1	4
GO:0002224	toll-like receptor signaling pathway	4/131	152/18866	0.021588	0.128129	0.102329	MAPKAPK2/CD14/FGG/S100A9	4
GO:0006090	pyruvate metabolic process	4/131	152/18866	0.021588	0.128129	0.102329	BSG/SLC4A4/PCK1/IGF1	4
GO:0048762	mesenchymal cell differentiation	5/131	229/18866	0.0219	0.128205	0.102389	MDK/BMP7/WNT16/CTNNB1/KITLG	5
GO:0002691	regulation of cellular extravasation	2/131	33/18866	0.021953	0.128205	0.102389	MDK/PLVAP	2
GO:0033028	myeloid cell apoptotic process	2/131	33/18866	0.021953	0.128205	0.102389	KITLG/APOH	2
GO:0090022	regulation of neutrophil chemotaxis	2/131	33/18866	0.021953	0.128205	0.102389	MDK/CD74	2
GO:1901797	negative regulation of signal transduction by p53 class mediator	2/131	33/18866	0.021953	0.128205	0.102389	CD74/CD44	2
GO:0006112	energy reserve metabolic process	3/131	86/18866	0.022045	0.128205	0.102389	PCDH12/IGF1/CALM1	3
GO:0006919	activation of cysteine-type endopeptidase activity involved in apoptotic process	3/131	86/18866	0.022045	0.128205	0.102389	PYCARD/S100A9/TNFSF15	3
GO:0045445	myoblast differentiation	3/131	86/18866	0.022045	0.128205	0.102389	LGALS1/GDF3/IGF1	3
GO:0001678	cellular glucose homeostasis	4/131	153/18866	0.022051	0.128205	0.102389	LGALS1/RAB11B/ANO1/PCK1	4
GO:0016202	regulation of striated muscle tissue development	4/131	153/18866	0.022051	0.128205	0.102389	CTNNB1/FGF20/TLL2/IGF1	4
GO:0010001	glial cell differentiation	5/131	230/18866	0.022266	0.128925	0.102964	MDK/TREM2/S100A9/CTNNB1/LAMA2	5
GO:0019724	B cell mediated immunity	5/131	230/18866	0.022266	0.128925	0.102964	C1QB/CD74/IL2/MBL2/C3	5
GO:0062013	positive regulation of small molecule metabolic process	4/131	154/18866	0.022521	0.130138	0.103933	CD74/TREM2/SLC4A4/IGF1	4
GO:0048754	branching morphogenesis of an epithelial tube	4/131	155/18866	0.022997	0.131142	0.104735	MDK/BMP7/CTNNB1/WNT1	4
GO:1990845	adaptive thermogenesis	4/131	155/18866	0.022997	0.131142	0.104735	LCN2/LNPEP/ACHE/IL13	4
GO:0030595	leukocyte chemotaxis	5/131	232/18866	0.02301	0.131142	0.104735	CSF3R/MDK/CD74/S100A9/PPIB	5
GO:0001881	receptor recycling	2/131	34/18866	0.02322	0.131142	0.104735	RAB11B/ACHE	2
GO:0002888	positive regulation of myeloid leukocyte mediated immunity	2/131	34/18866	0.02322	0.131142	0.104735	C3/IL13	2
GO:0043516	regulation of DNA damage response, signal transduction by p53 class mediator	2/131	34/18866	0.02322	0.131142	0.104735	CD74/CD44	2
GO:2000036	regulation of stem cell population maintenance	2/131	34/18866	0.02322	0.131142	0.104735	BMP7/NCOA3	2
GO:2000352	negative regulation of endothelial cell apoptotic process	2/131	34/18866	0.02322	0.131142	0.104735	FGG/IL13	2
GO:0009743	response to carbohydrate	5/131	233/18866	0.023388	0.131142	0.104735	LGALS1/RAB11B/SLC2A5/ANO1/PCK1	5
GO:0009798	axis specification	3/131	88/18866	0.023405	0.131142	0.104735	GDF3/CTNNB1/WNT1	3
GO:0014068	positive regulation of phosphatidylinositol 3-kinase signaling	3/131	88/18866	0.023405	0.131142	0.104735	WNT16/OSM/IGF1	3
GO:0032755	positive regulation of interleukin-6 production	3/131	88/18866	0.023405	0.131142	0.104735	CD74/PYCARD/IL17A	3
GO:0050818	regulation of coagulation	3/131	88/18866	0.023405	0.131142	0.104735	FGG/TFPI/APOH	3
GO:0000187	activation of MAPK activity	4/131	156/18866	0.023479	0.131142	0.104735	MAPKAPK2/CD74/CSPG4/IGF1	4
GO:0030902	hindbrain development	4/131	156/18866	0.023479	0.131142	0.104735	MDK/BMP7/CTNNB1/WNT1	4
GO:0048592	eye morphogenesis	4/131	156/18866	0.023479	0.131142	0.104735	FBN2/BMP7/WNT16/CTNNB1	4
GO:1901861	regulation of muscle tissue development	4/131	156/18866	0.023479	0.131142	0.104735	CTNNB1/FGF20/TLL2/IGF1	4
GO:0048634	regulation of muscle organ development	4/131	157/18866	0.023967	0.133606	0.106703	CTNNB1/FGF20/TLL2/IGF1	4
GO:1904018	positive regulation of vasculature development	5/131	235/18866	0.024155	0.134391	0.10733	MDK/C3/ANGPT4/EMC10/ADAM12	5
GO:0006691	leukotriene metabolic process	2/131	35/18866	0.024517	0.135083	0.107883	MAPKAPK2/CPA1	2
GO:0032735	positive regulation of interleukin-12 production	2/131	35/18866	0.024517	0.135083	0.107883	MDK/IL17A	2
GO:0034390	smooth muscle cell apoptotic process	2/131	35/18866	0.024517	0.135083	0.107883	APOH/IGF1	2
GO:0034391	regulation of smooth muscle cell apoptotic process	2/131	35/18866	0.024517	0.135083	0.107883	APOH/IGF1	2
GO:0045066	regulatory T cell differentiation	2/131	35/18866	0.024517	0.135083	0.107883	MDK/IL2	2
GO:0030901	midbrain development	3/131	91/18866	0.025527	0.140106	0.111894	CTNNB1/WNT1/CALM1	3
GO:0046849	bone remodeling	3/131	91/18866	0.025527	0.140106	0.111894	MDK/WNT16/CTNNB1	3
GO:2000116	regulation of cysteine-type endopeptidase activity	5/131	239/18866	0.025739	0.140215	0.111981	PYCARD/CD44/S100A9/CTSD/TNFSF15	5
GO:0001569	branching involved in blood vessel morphogenesis	2/131	36/18866	0.025843	0.140215	0.111981	MDK/CTNNB1	2
GO:0002701	negative regulation of production of molecular mediator of immune response	2/131	36/18866	0.025843	0.140215	0.111981	IFNB1/SPINK5	2
GO:0031128	developmental induction	2/131	36/18866	0.025843	0.140215	0.111981	CTNNB1/WNT1	2
GO:0071634	regulation of transforming growth factor beta production	2/131	36/18866	0.025843	0.140215	0.111981	IL13/LTBP1	2
GO:1905332	positive regulation of morphogenesis of an epithelium	2/131	36/18866	0.025843	0.140215	0.111981	MDK/CTNNB1	2
GO:0032677	regulation of interleukin-8 production	3/131	93/18866	0.026999	0.145793	0.116436	CD14/CD74/PYCARD	3
GO:0031214	biomineral tissue development	4/131	163/18866	0.027025	0.145793	0.116436	FBN2/BMP7/ASPN/IGF1	4
GO:0110148	biomineralization	4/131	163/18866	0.027025	0.145793	0.116436	FBN2/BMP7/ASPN/IGF1	4
GO:0003091	renal water homeostasis	2/131	37/18866	0.027198	0.146169	0.116736	ADCY1/PRKACB	2
GO:2000273	positive regulation of signaling receptor activity	2/131	37/18866	0.027198	0.146169	0.116736	BTC/NCOA3	2
GO:0031960	response to corticosteroid	4/131	164/18866	0.027557	0.147539	0.11783	MDK/IL22/PCK1/PAM	4
GO:0098727	maintenance of cell number	4/131	164/18866	0.027557	0.147539	0.11783	BMP7/CTNNB1/NCOA3/IGF1	4
GO:0060993	kidney morphogenesis	3/131	94/18866	0.027751	0.148021	0.118215	BMP7/CTNNB1/WNT1	3
GO:1904035	regulation of epithelial cell apoptotic process	3/131	94/18866	0.027751	0.148021	0.118215	MDK/FGG/IL13	3
GO:0070167	regulation of biomineral tissue development	3/131	95/18866	0.028514	0.150102	0.119877	FBN2/BMP7/ASPN	3
GO:0110149	regulation of biomineralization	3/131	95/18866	0.028514	0.150102	0.119877	FBN2/BMP7/ASPN	3
GO:0003156	regulation of animal organ formation	2/131	38/18866	0.02858	0.150102	0.119877	BMP7/CTNNB1	2
GO:0007223	Wnt signaling pathway, calcium modulating pathway	2/131	38/18866	0.02858	0.150102	0.119877	CTNNB1/CALM1	2
GO:0048009	insulin-like growth factor receptor signaling pathway	2/131	38/18866	0.02858	0.150102	0.119877	WNT1/IGF1	2
GO:0071392	cellular response to estradiol stimulus	2/131	38/18866	0.02858	0.150102	0.119877	RUVBL2/NCOA3	2
GO:0071604	transforming growth factor beta production	2/131	38/18866	0.02858	0.150102	0.119877	IL13/LTBP1	2
GO:1900026	positive regulation of substrate adhesion-dependent cell spreading	2/131	38/18866	0.02858	0.150102	0.119877	MDK/FGG	2
GO:0009408	response to heat	4/131	166/18866	0.028638	0.150102	0.119877	MAPKAPK2/CD14/ANO1/IGF1	4
GO:0071216	cellular response to biotic stimulus	5/131	246/18866	0.028669	0.150102	0.119877	CD14/PYCARD/TREM2/TFPI/LCN2	5
GO:0002819	regulation of adaptive immune response	4/131	168/18866	0.029744	0.154743	0.123584	PYCARD/IL2/C3/IFNB1	4
GO:0007190	activation of adenylate cyclase activity	2/131	39/18866	0.029991	0.154743	0.123584	ADCY1/ACR	2
GO:0007340	acrosome reaction	2/131	39/18866	0.029991	0.154743	0.123584	STX2/ACR	2
GO:0031076	embryonic camera-type eye development	2/131	39/18866	0.029991	0.154743	0.123584	BMP7/WNT16	2
GO:0032660	regulation of interleukin-17 production	2/131	39/18866	0.029991	0.154743	0.123584	IL2/OSM	2
GO:0032691	negative regulation of interleukin-1 beta production	2/131	39/18866	0.029991	0.154743	0.123584	TREM2/IGF1	2
GO:0042092	type 2 immune response	2/131	39/18866	0.029991	0.154743	0.123584	CD74/IFNB1	2
GO:1902229	regulation of intrinsic apoptotic signaling pathway in response to DNA damage	2/131	39/18866	0.029991	0.154743	0.123584	CD74/CD44	2
GO:0120162	positive regulation of cold-induced thermogenesis	3/131	97/18866	0.030074	0.154892	0.123702	LCN2/ACHE/IL13	3
GO:0052126	movement in host environment	4/131	169/18866	0.030307	0.155809	0.124435	LGALS1/CD74/FCN3/CTNNB1	4
GO:0009636	response to toxic substance	5/131	250/18866	0.030434	0.15618	0.124731	S100A9/BMP7/LCN2/PXDN/LPO	5
GO:0001657	ureteric bud development	3/131	98/18866	0.030871	0.1572	0.125546	BMP7/CTNNB1/WNT1	3
GO:0030316	osteoclast differentiation	3/131	98/18866	0.030871	0.1572	0.125546	TREM2/CTNNB1/IL17A	3
GO:2001243	negative regulation of intrinsic apoptotic signaling pathway	3/131	98/18866	0.030871	0.1572	0.125546	CD74/CD44/VNN1	3
GO:2000241	regulation of reproductive process	4/131	170/18866	0.030876	0.1572	0.125546	BMP7/CTNNB1/PRKACB/IGF1	4
GO:0030099	myeloid cell differentiation	7/131	431/18866	0.030909	0.1572	0.125546	CSF3R/CD74/TREM2/CTNNB1/KITLG/IL17A/H3-3A	7
GO:0002714	positive regulation of B cell mediated immunity	2/131	40/18866	0.031428	0.157449	0.125745	IL2/C3	2
GO:0002891	positive regulation of immunoglobulin mediated immune response	2/131	40/18866	0.031428	0.157449	0.125745	IL2/C3	2
GO:0010664	negative regulation of striated muscle cell apoptotic process	2/131	40/18866	0.031428	0.157449	0.125745	MDK/BMP7	2
GO:0030501	positive regulation of bone mineralization	2/131	40/18866	0.031428	0.157449	0.125745	FBN2/BMP7	2
GO:0048713	regulation of oligodendrocyte differentiation	2/131	40/18866	0.031428	0.157449	0.125745	MDK/CTNNB1	2
GO:0051281	positive regulation of release of sequestered calcium ion into cytosol	2/131	40/18866	0.031428	0.157449	0.125745	IL13/CALM1	2
GO:0030307	positive regulation of cell growth	4/131	171/18866	0.031451	0.157449	0.125745	S100A9/IL2/IGF1/H3-3A	4
GO:0030856	regulation of epithelial cell differentiation	4/131	171/18866	0.031451	0.157449	0.125745	GDF3/CTNNB1/IL13/NCOA3	4
GO:0010717	regulation of epithelial to mesenchymal transition	3/131	99/18866	0.031678	0.157449	0.125745	MDK/BMP7/CTNNB1	3
GO:0019886	antigen processing and presentation of exogenous peptide antigen via MHC class II	3/131	99/18866	0.031678	0.157449	0.125745	CD74/HLA-DRA/CTSD	3
GO:0050830	defense response to Gram-positive bacterium	3/131	99/18866	0.031678	0.157449	0.125745	TNFSF8/MBL2/FCN2	3
GO:0072163	mesonephric epithelium development	3/131	99/18866	0.031678	0.157449	0.125745	BMP7/CTNNB1/WNT1	3
GO:0072164	mesonephric tubule development	3/131	99/18866	0.031678	0.157449	0.125745	BMP7/CTNNB1/WNT1	3
GO:0001906	cell killing	4/131	172/18866	0.032032	0.158654	0.126707	CTSC/MBL2/C3/IL13	4
GO:0015698	inorganic anion transport	4/131	172/18866	0.032032	0.158654	0.126707	TG/ANO1/SLC4A4/ADAMTS8	4
GO:0043405	regulation of MAP kinase activity	6/131	342/18866	0.03225	0.159258	0.12719	MAPKAPK2/CD74/BMP7/CSPG4/KITLG/IGF1	6
GO:2000027	regulation of animal organ morphogenesis	5/131	254/18866	0.032266	0.159258	0.12719	MDK/BMP7/CTNNB1/WNT1/ASPN	5
GO:0002702	positive regulation of production of molecular mediator of immune response	3/131	100/18866	0.032497	0.159565	0.127435	CD74/IL2/IL13	3
GO:0045807	positive regulation of endocytosis	3/131	100/18866	0.032497	0.159565	0.127435	CD14/TREM2/C3	3
GO:0050848	regulation of calcium-mediated signaling	3/131	100/18866	0.032497	0.159565	0.127435	TREM2/IGF1/CALM1	3
GO:0033209	tumor necrosis factor-mediated signaling pathway	4/131	173/18866	0.03262	0.159851	0.127663	TNFSF8/PYCARD/TNFSF15/PLVAP	4
GO:0021532	neural tube patterning	2/131	41/18866	0.032892	0.159851	0.127663	WNT1/PRKACB	2
GO:0050832	defense response to fungus	2/131	41/18866	0.032892	0.159851	0.127663	S100A9/IL17A	2
GO:1905209	positive regulation of cardiocyte differentiation	2/131	41/18866	0.032892	0.159851	0.127663	BMP7/IGF1	2
GO:2000008	regulation of protein localization to cell surface	2/131	41/18866	0.032892	0.159851	0.127663	RAB11B/CTNNB1	2
GO:2000826	regulation of heart morphogenesis	2/131	41/18866	0.032892	0.159851	0.127663	BMP7/CTNNB1	2
GO:0001659	temperature homeostasis	4/131	174/18866	0.033214	0.161134	0.128688	LCN2/LNPEP/ACHE/IL13	4
GO:0032637	interleukin-8 production	3/131	101/18866	0.033326	0.161134	0.128688	CD14/CD74/PYCARD	3
GO:0044264	cellular polysaccharide metabolic process	3/131	101/18866	0.033326	0.161134	0.128688	PCDH12/IGF1/CALM1	3
GO:0071902	positive regulation of protein serine/threonine kinase activity	6/131	345/18866	0.033442	0.161419	0.128915	MAPKAPK2/CD74/CSPG4/KITLG/IGF1/CALM1	6
GO:0001709	cell fate determination	2/131	42/18866	0.034383	0.165119	0.13187	CTNNB1/WNT1	2
GO:1901658	glycosyl compound catabolic process	2/131	42/18866	0.034383	0.165119	0.13187	NAGA/DPYS	2
GO:1902622	regulation of neutrophil migration	2/131	42/18866	0.034383	0.165119	0.13187	MDK/CD74	2
GO:0001823	mesonephros development	3/131	103/18866	0.035019	0.167324	0.133632	BMP7/CTNNB1/WNT1	3
GO:0008630	intrinsic apoptotic signaling pathway in response to DNA damage	3/131	103/18866	0.035019	0.167324	0.133632	CD74/PYCARD/CD44	3
GO:0048608	reproductive structure development	7/131	443/18866	0.035078	0.167324	0.133632	MERTK/BSG/BMP7/CTNNB1/KITLG/PCDH12/H3-3A	7
GO:0048732	gland development	7/131	443/18866	0.035078	0.167324	0.133632	MDK/TG/BMP7/CTNNB1/WNT1/PCK1/PAM	7
GO:0051897	positive regulation of protein kinase B signaling	4/131	178/18866	0.035653	0.169256	0.135174	BTC/KITLG/OSM/FGF20	4
GO:0048525	negative regulation of viral process	3/131	104/18866	0.035881	0.169256	0.135174	FCN3/MBL2/IFNB1	3
GO:0002823	negative regulation of adaptive immune response based on somatic recombination of immune receptors built from immunoglobulin superfamily domains	2/131	43/18866	0.035899	0.169256	0.135174	IL2/IFNB1	2
GO:0007339	binding of sperm to zona pellucida	2/131	43/18866	0.035899	0.169256	0.135174	ACR/ZPBP	2
GO:0008631	intrinsic apoptotic signaling pathway in response to oxidative stress	2/131	43/18866	0.035899	0.169256	0.135174	VNN1/STK24	2
GO:0019432	triglyceride biosynthetic process	2/131	43/18866	0.035899	0.169256	0.135174	C3/PCK1	2
GO:2000648	positive regulation of stem cell proliferation	2/131	43/18866	0.035899	0.169256	0.135174	CTNNB1/KITLG	2
GO:0043434	response to peptide hormone	7/131	447/18866	0.036546	0.171737	0.137156	BSG/BMP7/REG1B/WNT1/ADCY1/PRKACB/PCK1	7
GO:0061458	reproductive system development	7/131	447/18866	0.036546	0.171737	0.137156	MERTK/BSG/BMP7/CTNNB1/KITLG/PCDH12/H3-3A	7
GO:0097006	regulation of plasma lipoprotein particle levels	3/131	105/18866	0.036755	0.172432	0.13771	PLA2G2E/EHD1/PRKACB	3
GO:0043406	positive regulation of MAP kinase activity	5/131	264/18866	0.037145	0.173582	0.138629	MAPKAPK2/CD74/CSPG4/KITLG/IGF1	5
GO:0010463	mesenchymal cell proliferation	2/131	44/18866	0.037441	0.173582	0.138629	BMP7/CTNNB1	2
GO:0032620	interleukin-17 production	2/131	44/18866	0.037441	0.173582	0.138629	IL2/OSM	2
GO:0097178	ruffle assembly	2/131	44/18866	0.037441	0.173582	0.138629	CSPG4/EPS8L2	2
GO:1905521	regulation of macrophage migration	2/131	44/18866	0.037441	0.173582	0.138629	MDK/TREM2	2
GO:0010950	positive regulation of endopeptidase activity	4/131	181/18866	0.037549	0.173582	0.138629	PYCARD/S100A9/CTSD/TNFSF15	4
GO:0048736	appendage development	4/131	181/18866	0.037549	0.173582	0.138629	FBN2/BMP7/CTNNB1/PAM	4
GO:0060173	limb development	4/131	181/18866	0.037549	0.173582	0.138629	FBN2/BMP7/CTNNB1/PAM	4
GO:1905330	regulation of morphogenesis of an epithelium	4/131	181/18866	0.037549	0.173582	0.138629	MDK/BMP7/CTNNB1/WNT1	4
GO:0034446	substrate adhesion-dependent cell spreading	3/131	106/18866	0.037639	0.173714	0.138734	MERTK/MDK/FGG	3
GO:0048524	positive regulation of viral process	3/131	107/18866	0.038534	0.177557	0.141804	LGALS1/CD74/PPIB	3
GO:2001235	positive regulation of apoptotic signaling pathway	4/131	183/18866	0.038845	0.178009	0.142165	CTSC/PYCARD/S100A9/IFNB1	4
GO:0002639	positive regulation of immunoglobulin production	2/131	45/18866	0.039008	0.178009	0.142165	IL2/IL13	2
GO:0010828	positive regulation of glucose transmembrane transport	2/131	45/18866	0.039008	0.178009	0.142165	C3/IGF1	2
GO:0014002	astrocyte development	2/131	45/18866	0.039008	0.178009	0.142165	TREM2/S100A9	2
GO:0032722	positive regulation of chemokine production	2/131	45/18866	0.039008	0.178009	0.142165	CD74/IL17A	2
GO:0035315	hair cell differentiation	2/131	45/18866	0.039008	0.178009	0.142165	CTNNB1/SPINK5	2
GO:0038061	NIK/NF-kappaB signaling	4/131	184/18866	0.039502	0.179977	0.143736	CD14/TREM2/BMP7/TNFSF15	4
GO:0051090	regulation of DNA-binding transcription factor activity	7/131	455/18866	0.039605	0.180154	0.143878	PYCARD/S100A9/IL1RAP/BMP7/CTNNB1/WNT1/ADCY1	7
GO:0090596	sensory organ morphogenesis	5/131	269/18866	0.039745	0.180504	0.144158	FBN2/BMP7/WNT16/CTNNB1/WNT1	5
GO:0001818	negative regulation of cytokine production	6/131	360/18866	0.039829	0.180595	0.14423	MERTK/PYCARD/TREM2/IL13/IFNB1/IGF1	6
GO:0033138	positive regulation of peptidyl-serine phosphorylation	3/131	109/18866	0.040357	0.182699	0.14591	CD44/OSM/IFNB1	3
GO:0032692	negative regulation of interleukin-1 production	2/131	46/18866	0.0406	0.183214	0.146321	TREM2/IGF1	2
GO:0044275	cellular carbohydrate catabolic process	2/131	46/18866	0.0406	0.183214	0.146321	GK2/CALM1	2
GO:0051147	regulation of muscle cell differentiation	4/131	186/18866	0.040836	0.18399	0.146941	CTNNB1/YBX1/EHD1/IGF1	4
GO:0002821	positive regulation of adaptive immune response	3/131	110/18866	0.041285	0.18513	0.147851	PYCARD/IL2/C3	3
GO:0090100	positive regulation of transmembrane receptor protein serine/threonine kinase signaling pathway	3/131	110/18866	0.041285	0.18513	0.147851	GDF3/BMP7/INHBE	3
GO:1904659	glucose transmembrane transport	3/131	110/18866	0.041285	0.18513	0.147851	SLC2A5/C3/IGF1	3
GO:0008217	regulation of blood pressure	4/131	187/18866	0.041513	0.185567	0.148201	UTS2/SLC2A5/LNPEP/ENPEP	4
GO:0061138	morphogenesis of a branching epithelium	4/131	187/18866	0.041513	0.185567	0.148201	MDK/BMP7/CTNNB1/WNT1	4
GO:0010559	regulation of glycoprotein biosynthetic process	2/131	47/18866	0.042215	0.18727	0.149561	CTNNB1/IGF1	2
GO:0030574	collagen catabolic process	2/131	47/18866	0.042215	0.18727	0.149561	CTSD/MMP1	2
GO:0048599	oocyte development	2/131	47/18866	0.042215	0.18727	0.149561	CTNNB1/IGF1	2
GO:0048806	genitalia development	2/131	47/18866	0.042215	0.18727	0.149561	MERTK/CTNNB1	2
GO:0051149	positive regulation of muscle cell differentiation	3/131	111/18866	0.042223	0.18727	0.149561	CTNNB1/EHD1/IGF1	3
GO:0045927	positive regulation of growth	5/131	274/18866	0.042454	0.188003	0.150146	S100A9/IL2/PPIB/IGF1/H3-3A	5
GO:0010038	response to metal ion	6/131	366/18866	0.042587	0.188295	0.15038	CD14/BSG/FGG/ADCY1/CALM1/PAM	6
GO:0007369	gastrulation	4/131	189/18866	0.042885	0.189319	0.151197	GDF3/BMP7/CTNNB1/HIRA	4
GO:0007281	germ cell development	5/131	275/18866	0.043009	0.189575	0.151401	MDK/CTNNB1/ZPBP/IGF1/H3-3A	5
GO:0005976	polysaccharide metabolic process	3/131	112/18866	0.043172	0.189997	0.151738	PCDH12/IGF1/CALM1	3
GO:0006575	cellular modified amino acid metabolic process	4/131	190/18866	0.04358	0.191226	0.15272	TG/PLA2G2E/VNN1/AASDHPPT	4
GO:0002820	negative regulation of adaptive immune response	2/131	48/18866	0.043855	0.191226	0.15272	IL2/IFNB1	2
GO:0010799	regulation of peptidyl-threonine phosphorylation	2/131	48/18866	0.043855	0.191226	0.15272	BMP7/CALM1	2
GO:0014911	positive regulation of smooth muscle cell migration	2/131	48/18866	0.043855	0.191226	0.15272	MDK/IGF1	2
GO:0070169	positive regulation of biomineral tissue development	2/131	48/18866	0.043855	0.191226	0.15272	FBN2/BMP7	2
GO:0110151	positive regulation of biomineralization	2/131	48/18866	0.043855	0.191226	0.15272	FBN2/BMP7	2
GO:0035821	modulation of process of other organism	3/131	113/18866	0.044132	0.191844	0.153214	S100A9/REG1B/PPIB	3
GO:0070268	cornification	3/131	113/18866	0.044132	0.191844	0.153214	KRT13/CSTA/SPINK5	3
GO:0045862	positive regulation of proteolysis	6/131	370/18866	0.044491	0.19311	0.154225	CTSC/PYCARD/TREM2/S100A9/CTSD/TNFSF15	6
GO:0016525	negative regulation of angiogenesis	4/131	192/18866	0.04499	0.194981	0.155719	CTNNB1/ANGPT4/APOH/SPINK5	4
GO:0008645	hexose transmembrane transport	3/131	114/18866	0.045102	0.195167	0.155868	SLC2A5/C3/IGF1	3
GO:0002673	regulation of acute inflammatory response	2/131	49/18866	0.045518	0.195184	0.155881	C3/OSM	2
GO:0030850	prostate gland development	2/131	49/18866	0.045518	0.195184	0.155881	BMP7/CTNNB1	2
GO:0048641	regulation of skeletal muscle tissue development	2/131	49/18866	0.045518	0.195184	0.155881	CTNNB1/TLL2	2
GO:0060711	labyrinthine layer development	2/131	49/18866	0.045518	0.195184	0.155881	BMP7/PCDH12	2
GO:0061383	trabecula morphogenesis	2/131	49/18866	0.045518	0.195184	0.155881	FBN2/BMP7	2
GO:0090199	regulation of release of cytochrome c from mitochondria	2/131	49/18866	0.045518	0.195184	0.155881	PYCARD/IGF1	2
GO:0046578	regulation of Ras protein signal transduction	4/131	194/18866	0.046426	0.198479	0.158513	F2RL2/EPS8L2/KITLG/IGF1	4
GO:2000181	negative regulation of blood vessel morphogenesis	4/131	194/18866	0.046426	0.198479	0.158513	CTNNB1/ANGPT4/APOH/SPINK5	4
GO:0015749	monosaccharide transmembrane transport	3/131	116/18866	0.047074	0.198815	0.158781	SLC2A5/C3/IGF1	3
GO:0051346	negative regulation of hydrolase activity	7/131	473/18866	0.047088	0.198815	0.158781	SERPINA3/CD44/TFPI/PI15/CSTA/C3/SPINK5	7
GO:0050864	regulation of B cell activation	4/131	195/18866	0.047153	0.198815	0.158781	CD74/MNDA/IL2/IL13	4
GO:1901136	carbohydrate derivative catabolic process	4/131	195/18866	0.047153	0.198815	0.158781	NAGA/DPYS/CD44/CSPG4	4
GO:0001961	positive regulation of cytokine-mediated signaling pathway	2/131	50/18866	0.047204	0.198815	0.158781	CD74/TREM2	2
GO:0003044	regulation of systemic arterial blood pressure mediated by a chemical signal	2/131	50/18866	0.047204	0.198815	0.158781	SLC2A5/ENPEP	2
GO:0008038	neuron recognition	2/131	50/18866	0.047204	0.198815	0.158781	BSG/PCDH12	2
GO:0032760	positive regulation of tumor necrosis factor production	2/131	50/18866	0.047204	0.198815	0.158781	CD14/PYCARD	2
GO:0043616	keratinocyte proliferation	2/131	50/18866	0.047204	0.198815	0.158781	MDK/WNT16	2
GO:1902743	regulation of lamellipodium organization	2/131	50/18866	0.047204	0.198815	0.158781	CD44/WNT1	2
GO:1904019	epithelial cell apoptotic process	3/131	117/18866	0.048076	0.20219	0.161477	MDK/FGG/IL13	3
GO:0009749	response to glucose	4/131	197/18866	0.048627	0.203599	0.162602	LGALS1/RAB11B/ANO1/PCK1	4
GO:0048839	inner ear development	4/131	197/18866	0.048627	0.203599	0.162602	MAPKAPK2/C1QB/WNT1/FGF20	4
GO:0051216	cartilage development	4/131	197/18866	0.048627	0.203599	0.162602	MDK/CD44/BMP7/CTNNB1	4
GO:0046460	neutral lipid biosynthetic process	2/131	51/18866	0.048912	0.203599	0.162602	C3/PCK1	2
GO:0046463	acylglycerol biosynthetic process	2/131	51/18866	0.048912	0.203599	0.162602	C3/PCK1	2
GO:0048255	mRNA stabilization	2/131	51/18866	0.048912	0.203599	0.162602	MAPKAPK2/YBX1	2
GO:0071827	plasma lipoprotein particle organization	2/131	51/18866	0.048912	0.203599	0.162602	PLA2G2E/PRKACB	2
GO:0007569	cell aging	3/131	118/18866	0.049089	0.203735	0.162711	WNT16/WNT1/YBX1	3
GO:0034219	carbohydrate transmembrane transport	3/131	118/18866	0.049089	0.203735	0.162711	SLC2A5/C3/IGF1	3
GO:0007249	I-kappaB kinase/NF-kappaB signaling	5/131	286/18866	0.049403	0.204742	0.163515	CD14/LGALS1/CD74/PYCARD/CTNNB1	5
GO:0051153	regulation of striated muscle cell differentiation	3/131	119/18866	0.050111	0.206866	0.165211	YBX1/EHD1/IGF1	3
GO:0009948	anterior/posterior axis specification	2/131	52/18866	0.050643	0.206866	0.165211	GDF3/CTNNB1	2
GO:0009994	oocyte differentiation	2/131	52/18866	0.050643	0.206866	0.165211	CTNNB1/IGF1	2
GO:0010883	regulation of lipid storage	2/131	52/18866	0.050643	0.206866	0.165211	C3/EHD1	2
GO:0030514	negative regulation of BMP signaling pathway	2/131	52/18866	0.050643	0.206866	0.165211	GDF3/WNT1	2
GO:0032330	regulation of chondrocyte differentiation	2/131	52/18866	0.050643	0.206866	0.165211	MDK/CTNNB1	2
GO:0038066	p38MAPK cascade	2/131	52/18866	0.050643	0.206866	0.165211	MAPKAPK2/EMC10	2
GO:0071622	regulation of granulocyte chemotaxis	2/131	52/18866	0.050643	0.206866	0.165211	MDK/CD74	2
GO:1903557	positive regulation of tumor necrosis factor superfamily cytokine production	2/131	52/18866	0.050643	0.206866	0.165211	CD14/PYCARD	2
GO:2000677	regulation of transcription regulatory region DNA binding	2/131	52/18866	0.050643	0.206866	0.165211	CTNNB1/IGF1	2
GO:0001701	in utero embryonic development	6/131	383/18866	0.051044	0.208203	0.166279	GDF3/BMP7/CTNNB1/YBX1/PCDH12/IGF1	6
GO:0001763	morphogenesis of a branching structure	4/131	201/18866	0.05165	0.209771	0.167531	MDK/BMP7/CTNNB1/WNT1	4
GO:0002221	pattern recognition receptor signaling pathway	4/131	201/18866	0.05165	0.209771	0.167531	MAPKAPK2/CD14/FGG/S100A9	4
GO:0010952	positive regulation of peptidase activity	4/131	201/18866	0.05165	0.209771	0.167531	PYCARD/S100A9/CTSD/TNFSF15	4
GO:0060485	mesenchyme development	5/131	290/18866	0.05186	0.210326	0.167974	MDK/BMP7/WNT16/CTNNB1/KITLG	5
GO:1900542	regulation of purine nucleotide metabolic process	3/131	121/18866	0.052188	0.211095	0.168589	TREM2/SLC4A4/IGF1	3
GO:0006336	DNA replication-independent nucleosome assembly	2/131	53/18866	0.052396	0.211095	0.168589	H3-3A/HIRA	2
GO:0061756	leukocyte adhesion to vascular endothelial cell	2/131	53/18866	0.052396	0.211095	0.168589	MDK/VCAM1	2
GO:1900024	regulation of substrate adhesion-dependent cell spreading	2/131	53/18866	0.052396	0.211095	0.168589	MDK/FGG	2
GO:0007179	transforming growth factor beta receptor signaling pathway	4/131	202/18866	0.052421	0.211095	0.168589	FBN2/WNT1/ASPN/LTBP1	4
GO:0050769	positive regulation of neurogenesis	7/131	485/18866	0.05255	0.211316	0.168765	MDK/TREM2/S100A9/BMP7/IL2/CTNNB1/FGF20	7
GO:0006690	icosanoid metabolic process	3/131	122/18866	0.053242	0.213493	0.170504	MAPKAPK2/CPA1/CD74	3
GO:0021782	glial cell development	3/131	122/18866	0.053242	0.213493	0.170504	MDK/TREM2/S100A9	3
GO:0009620	response to fungus	2/131	54/18866	0.05417	0.215693	0.172261	S100A9/IL17A	2
GO:0010524	positive regulation of calcium ion transport into cytosol	2/131	54/18866	0.05417	0.215693	0.172261	IL13/CALM1	2
GO:0034724	DNA replication-independent nucleosome organization	2/131	54/18866	0.05417	0.215693	0.172261	H3-3A/HIRA	2
GO:1903018	regulation of glycoprotein metabolic process	2/131	54/18866	0.05417	0.215693	0.172261	CTNNB1/IGF1	2
GO:2000179	positive regulation of neural precursor cell proliferation	2/131	54/18866	0.05417	0.215693	0.172261	MDK/CTNNB1	2
GO:0006140	regulation of nucleotide metabolic process	3/131	123/18866	0.054306	0.215933	0.172452	TREM2/SLC4A4/IGF1	3
GO:0044262	cellular carbohydrate metabolic process	5/131	294/18866	0.054388	0.215956	0.172471	GK2/PCDH12/PCK1/IGF1/CALM1	5
GO:0051146	striated muscle cell differentiation	5/131	295/18866	0.055031	0.218204	0.174266	WNT1/YBX1/EHD1/ADAM12/IGF1	5
GO:0032720	negative regulation of tumor necrosis factor production	2/131	55/18866	0.055965	0.220985	0.176487	TREM2/IGF1	2
GO:0070741	response to interleukin-6	2/131	55/18866	0.055965	0.220985	0.176487	FGG/PCK1	2
GO:0071825	protein-lipid complex subunit organization	2/131	55/18866	0.055965	0.220985	0.176487	PLA2G2E/PRKACB	2
GO:0001838	embryonic epithelial tube formation	3/131	125/18866	0.056465	0.221419	0.176834	BMP7/CTNNB1/PRKACB	3
GO:0003014	renal system process	3/131	125/18866	0.056465	0.221419	0.176834	BTC/ADCY1/PRKACB	3
GO:0032479	regulation of type I interferon production	3/131	125/18866	0.056465	0.221419	0.176834	CD14/PYCARD/CTNNB1	3
GO:0048593	camera-type eye morphogenesis	3/131	125/18866	0.056465	0.221419	0.176834	BMP7/WNT16/CTNNB1	3
GO:1903578	regulation of ATP metabolic process	3/131	125/18866	0.056465	0.221419	0.176834	TREM2/SLC4A4/IGF1	3
GO:0071222	cellular response to lipopolysaccharide	4/131	208/18866	0.057182	0.223925	0.178835	CD14/PYCARD/TFPI/LCN2	4
GO:0001755	neural crest cell migration	2/131	56/18866	0.057781	0.224414	0.179226	BMP7/KITLG	2
GO:0002712	regulation of B cell mediated immunity	2/131	56/18866	0.057781	0.224414	0.179226	IL2/C3	2
GO:0002889	regulation of immunoglobulin mediated immune response	2/131	56/18866	0.057781	0.224414	0.179226	IL2/C3	2
GO:0031529	ruffle organization	2/131	56/18866	0.057781	0.224414	0.179226	CSPG4/EPS8L2	2
GO:0070228	regulation of lymphocyte apoptotic process	2/131	56/18866	0.057781	0.224414	0.179226	CD74/IL2	2
GO:0090183	regulation of kidney development	2/131	56/18866	0.057781	0.224414	0.179226	BMP7/CTNNB1	2
GO:0014066	regulation of phosphatidylinositol 3-kinase signaling	3/131	127/18866	0.058664	0.226562	0.180941	WNT16/OSM/IGF1	3
GO:0030326	embryonic limb morphogenesis	3/131	127/18866	0.058664	0.226562	0.180941	FBN2/BMP7/CTNNB1	3
GO:0032606	type I interferon production	3/131	127/18866	0.058664	0.226562	0.180941	CD14/PYCARD/CTNNB1	3
GO:0035113	embryonic appendage morphogenesis	3/131	127/18866	0.058664	0.226562	0.180941	FBN2/BMP7/CTNNB1	3
GO:0042493	response to drug	6/131	397/18866	0.058732	0.226562	0.180941	MDK/LGALS1/LCN2/CTNNB1/ADCY1/PAM	6
GO:0042743	hydrogen peroxide metabolic process	2/131	57/18866	0.059617	0.22751	0.181698	PXDN/LPO	2
GO:0045840	positive regulation of mitotic nuclear division	2/131	57/18866	0.059617	0.22751	0.181698	BTC/IGF1	2
GO:0060760	positive regulation of response to cytokine stimulus	2/131	57/18866	0.059617	0.22751	0.181698	CD74/TREM2	2
GO:1903556	negative regulation of tumor necrosis factor superfamily cytokine production	2/131	57/18866	0.059617	0.22751	0.181698	TREM2/IGF1	2
GO:1905517	macrophage migration	2/131	57/18866	0.059617	0.22751	0.181698	MDK/TREM2	2
GO:0002703	regulation of leukocyte mediated immunity	4/131	211/18866	0.059648	0.22751	0.181698	IL2/C3/IL13/IFNB1	4
GO:0050679	positive regulation of epithelial cell proliferation	4/131	211/18866	0.059648	0.22751	0.181698	MDK/CTNNB1/EMC10/IGF1	4
GO:0048562	embryonic organ morphogenesis	5/131	302/18866	0.059655	0.22751	0.181698	FBN2/BMP7/WNT16/CTNNB1/WNT1	5
GO:0014013	regulation of gliogenesis	3/131	128/18866	0.059778	0.22751	0.181698	MDK/TREM2/CTNNB1	3
GO:0072089	stem cell proliferation	3/131	128/18866	0.059778	0.22751	0.181698	CTNNB1/WNT1/KITLG	3
GO:0051701	interaction with host	4/131	212/18866	0.060482	0.229879	0.18359	LGALS1/CD74/FCN3/CTNNB1	4
GO:0045089	positive regulation of innate immune response	4/131	213/18866	0.061322	0.231482	0.18487	PYCARD/MNDA/PRKACB/IFNB1	4
GO:0002011	morphogenesis of an epithelial sheet	2/131	58/18866	0.061473	0.231482	0.18487	CD44/BMP7	2
GO:0002886	regulation of myeloid leukocyte mediated immunity	2/131	58/18866	0.061473	0.231482	0.18487	C3/IL13	2
GO:0007566	embryo implantation	2/131	58/18866	0.061473	0.231482	0.18487	BSG/H3-3A	2
GO:0010662	regulation of striated muscle cell apoptotic process	2/131	58/18866	0.061473	0.231482	0.18487	MDK/BMP7	2
GO:0043489	RNA stabilization	2/131	58/18866	0.061473	0.231482	0.18487	MAPKAPK2/YBX1	2
GO:1902373	negative regulation of mRNA catabolic process	2/131	58/18866	0.061473	0.231482	0.18487	MAPKAPK2/YBX1	2
GO:0002440	production of molecular mediator of immune response	5/131	306/18866	0.062394	0.23433	0.187144	CD74/IL2/IL13/IFNB1/SPINK5	5
GO:0030216	keratinocyte differentiation	5/131	306/18866	0.062394	0.23433	0.187144	KRT13/WNT16/CSTA/NCOA3/SPINK5	5
GO:0045088	regulation of innate immune response	5/131	307/18866	0.06309	0.23663	0.188982	PYCARD/TREM2/MNDA/PRKACB/IFNB1	5
GO:0006766	vitamin metabolic process	3/131	131/18866	0.063182	0.236661	0.189006	CTRB2/VNN1/AASDHPPT	3
GO:0001658	branching involved in ureteric bud morphogenesis	2/131	59/18866	0.063349	0.236976	0.189258	CTNNB1/WNT1	2
GO:0051651	maintenance of location in cell	4/131	216/18866	0.063881	0.238058	0.190122	S100A9/LCN2/IL13/CALM1	4
GO:0019751	polyol metabolic process	3/131	132/18866	0.064336	0.238058	0.190122	GK2/PCK1/CALM1	3
GO:0018105	peptidyl-serine phosphorylation	5/131	310/18866	0.065204	0.238058	0.190122	MAPKAPK2/CD44/OSM/IFNB1/PCK1	5
GO:0001836	release of cytochrome c from mitochondria	2/131	60/18866	0.065244	0.238058	0.190122	PYCARD/IGF1	2
GO:0043388	positive regulation of DNA binding	2/131	60/18866	0.065244	0.238058	0.190122	CTNNB1/IGF1	2
GO:0061077	chaperone-mediated protein folding	2/131	60/18866	0.065244	0.238058	0.190122	CD74/PPIB	2
GO:0042770	signal transduction in response to DNA damage	3/131	133/18866	0.0655	0.238058	0.190122	CD74/CD44/WNT1	3
GO:0072175	epithelial tube formation	3/131	133/18866	0.0655	0.238058	0.190122	BMP7/CTNNB1/PRKACB	3
GO:0002831	regulation of response to biotic stimulus	6/131	409/18866	0.065848	0.238058	0.190122	PYCARD/TREM2/MNDA/PRKACB/IFNB1/SPINK5	6
GO:0060326	cell chemotaxis	5/131	311/18866	0.065918	0.238058	0.190122	CSF3R/MDK/CD74/S100A9/PPIB	5
GO:0002920	regulation of humoral immune response	3/131	134/18866	0.066673	0.238058	0.190122	C1QB/C3/SPINK5	3
GO:0046718	viral entry into host cell	3/131	134/18866	0.066673	0.238058	0.190122	LGALS1/CD74/FCN3	3
GO:0006027	glycosaminoglycan catabolic process	2/131	61/18866	0.067158	0.238058	0.190122	CD44/CSPG4	2
GO:0010658	striated muscle cell apoptotic process	2/131	61/18866	0.067158	0.238058	0.190122	MDK/BMP7	2
GO:0033013	tetrapyrrole metabolic process	2/131	61/18866	0.067158	0.238058	0.190122	CTRB2/BLVRA	2
GO:0090342	regulation of cell aging	2/131	61/18866	0.067158	0.238058	0.190122	WNT1/YBX1	2
GO:0001840	neural plate development	1/131	10/18866	0.067323	0.238058	0.190122	CTNNB1	1
GO:0002524	hypersensitivity	1/131	10/18866	0.067323	0.238058	0.190122	C3	1
GO:0006171	cAMP biosynthetic process	1/131	10/18866	0.067323	0.238058	0.190122	ADCY1	1
GO:0007440	foregut morphogenesis	1/131	10/18866	0.067323	0.238058	0.190122	CTNNB1	1
GO:0016139	glycoside catabolic process	1/131	10/18866	0.067323	0.238058	0.190122	NAGA	1
GO:0043380	regulation of memory T cell differentiation	1/131	10/18866	0.067323	0.238058	0.190122	PCK1	1
GO:0043587	tongue morphogenesis	1/131	10/18866	0.067323	0.238058	0.190122	CTNNB1	1
GO:0048262	determination of dorsal/ventral asymmetry	1/131	10/18866	0.067323	0.238058	0.190122	CTNNB1	1
GO:0048304	positive regulation of isotype switching to IgG isotypes	1/131	10/18866	0.067323	0.238058	0.190122	IL2	1
GO:0051342	regulation of cyclic-nucleotide phosphodiesterase activity	1/131	10/18866	0.067323	0.238058	0.190122	CALM1	1
GO:0051918	negative regulation of fibrinolysis	1/131	10/18866	0.067323	0.238058	0.190122	APOH	1
GO:0052646	alditol phosphate metabolic process	1/131	10/18866	0.067323	0.238058	0.190122	GK2	1
GO:0060068	vagina development	1/131	10/18866	0.067323	0.238058	0.190122	MERTK	1
GO:0060346	bone trabecula formation	1/131	10/18866	0.067323	0.238058	0.190122	FBN2	1
GO:0060513	prostatic bud formation	1/131	10/18866	0.067323	0.238058	0.190122	BMP7	1
GO:0060768	regulation of epithelial cell proliferation involved in prostate gland development	1/131	10/18866	0.067323	0.238058	0.190122	CTNNB1	1
GO:0061140	lung secretory cell differentiation	1/131	10/18866	0.067323	0.238058	0.190122	IL13	1
GO:0070099	regulation of chemokine-mediated signaling pathway	1/131	10/18866	0.067323	0.238058	0.190122	TREM2	1
GO:0070170	regulation of tooth mineralization	1/131	10/18866	0.067323	0.238058	0.190122	ASPN	1
GO:0070314	G1 to G0 transition	1/131	10/18866	0.067323	0.238058	0.190122	RAB11FIP4	1
GO:0071670	smooth muscle cell chemotaxis	1/131	10/18866	0.067323	0.238058	0.190122	MDK	1
GO:0072124	regulation of glomerular mesangial cell proliferation	1/131	10/18866	0.067323	0.238058	0.190122	BMP7	1
GO:0072203	cell proliferation involved in metanephros development	1/131	10/18866	0.067323	0.238058	0.190122	BMP7	1
GO:0090009	primitive streak formation	1/131	10/18866	0.067323	0.238058	0.190122	GDF3	1
GO:1904338	regulation of dopaminergic neuron differentiation	1/131	10/18866	0.067323	0.238058	0.190122	FGF20	1
GO:1904672	regulation of somatic stem cell population maintenance	1/131	10/18866	0.067323	0.238058	0.190122	BMP7	1
GO:2000320	negative regulation of T-helper 17 cell differentiation	1/131	10/18866	0.067323	0.238058	0.190122	IL2	1
GO:2001054	negative regulation of mesenchymal cell apoptotic process	1/131	10/18866	0.067323	0.238058	0.190122	BMP7	1
GO:0002260	lymphocyte homeostasis	2/131	62/18866	0.069091	0.243658	0.194594	CD74/IL2	2
GO:2000351	regulation of endothelial cell apoptotic process	2/131	62/18866	0.069091	0.243658	0.194594	FGG/IL13	2
GO:0019722	calcium-mediated signaling	4/131	222/18866	0.069163	0.243658	0.194594	TREM2/VCAM1/IGF1/CALM1	4
GO:0030183	B cell differentiation	3/131	137/18866	0.070252	0.243977	0.194849	LGALS1/VCAM1/IFNB1	3
GO:0042552	myelination	3/131	137/18866	0.070252	0.243977	0.194849	CTSC/TG/CTNNB1	3
GO:0043583	ear development	4/131	224/18866	0.070973	0.243977	0.194849	MAPKAPK2/C1QB/WNT1/FGF20	4
GO:0002705	positive regulation of leukocyte mediated immunity	3/131	138/18866	0.071463	0.243977	0.194849	IL2/C3/IL13	3
GO:0007568	aging	5/131	319/18866	0.071783	0.243977	0.194849	CTSC/WNT16/WNT1/YBX1/PCK1	5
GO:0051961	negative regulation of nervous system development	5/131	319/18866	0.071783	0.243977	0.194849	CTSC/LGALS1/BMP7/CTNNB1/PRKACB	5
GO:0007272	ensheathment of neurons	3/131	139/18866	0.072685	0.243977	0.194849	CTSC/TG/CTNNB1	3
GO:0008366	axon ensheathment	3/131	139/18866	0.072685	0.243977	0.194849	CTSC/TG/CTNNB1	3
GO:0032835	glomerulus development	2/131	64/18866	0.07301	0.243977	0.194849	BMP7/ENPEP	2
GO:0060135	maternal process involved in female pregnancy	2/131	64/18866	0.07301	0.243977	0.194849	BSG/PAM	2
GO:1901214	regulation of neuron death	5/131	321/18866	0.073293	0.243977	0.194849	MDK/CTNNB1/WNT1/IL13/FGF20	5
GO:0000491	small nucleolar ribonucleoprotein complex assembly	1/131	11/18866	0.073802	0.243977	0.194849	RUVBL2	1
GO:0002604	regulation of dendritic cell antigen processing and presentation	1/131	11/18866	0.073802	0.243977	0.194849	CD74	1
GO:0003263	cardioblast proliferation	1/131	11/18866	0.073802	0.243977	0.194849	CTNNB1	1
GO:0003264	regulation of cardioblast proliferation	1/131	11/18866	0.073802	0.243977	0.194849	CTNNB1	1
GO:0007614	short-term memory	1/131	11/18866	0.073802	0.243977	0.194849	MDK	1
GO:0009950	dorsal/ventral axis specification	1/131	11/18866	0.073802	0.243977	0.194849	CTNNB1	1
GO:0032754	positive regulation of interleukin-5 production	1/131	11/18866	0.073802	0.243977	0.194849	IL1RAP	1
GO:0033860	regulation of NAD(P)H oxidase activity	1/131	11/18866	0.073802	0.243977	0.194849	IL13	1
GO:0042135	neurotransmitter catabolic process	1/131	11/18866	0.073802	0.243977	0.194849	ACHE	1
GO:0043379	memory T cell differentiation	1/131	11/18866	0.073802	0.243977	0.194849	PCK1	1
GO:0045060	negative thymic T cell selection	1/131	11/18866	0.073802	0.243977	0.194849	CD74	1
GO:0045657	positive regulation of monocyte differentiation	1/131	11/18866	0.073802	0.243977	0.194849	CD74	1
GO:0048102	autophagic cell death	1/131	11/18866	0.073802	0.243977	0.194849	TREM2	1
GO:0048642	negative regulation of skeletal muscle tissue development	1/131	11/18866	0.073802	0.243977	0.194849	TLL2	1
GO:0051006	positive regulation of lipoprotein lipase activity	1/131	11/18866	0.073802	0.243977	0.194849	APOH	1
GO:0051024	positive regulation of immunoglobulin secretion	1/131	11/18866	0.073802	0.243977	0.194849	IL2	1
GO:0060281	regulation of oocyte development	1/131	11/18866	0.073802	0.243977	0.194849	IGF1	1
GO:0060315	negative regulation of ryanodine-sensitive calcium-release channel activity	1/131	11/18866	0.073802	0.243977	0.194849	CALM1	1
GO:0060368	regulation of Fc receptor mediated stimulatory signaling pathway	1/131	11/18866	0.073802	0.243977	0.194849	CD47	1
GO:0060433	bronchus development	1/131	11/18866	0.073802	0.243977	0.194849	IL13	1
GO:0060439	trachea morphogenesis	1/131	11/18866	0.073802	0.243977	0.194849	CTNNB1	1
GO:0060767	epithelial cell proliferation involved in prostate gland development	1/131	11/18866	0.073802	0.243977	0.194849	CTNNB1	1
GO:0061307	cardiac neural crest cell differentiation involved in heart development	1/131	11/18866	0.073802	0.243977	0.194849	BMP7	1
GO:0061308	cardiac neural crest cell development involved in heart development	1/131	11/18866	0.073802	0.243977	0.194849	BMP7	1
GO:0070339	response to bacterial lipopeptide	1/131	11/18866	0.073802	0.243977	0.194849	CD14	1
GO:0071220	cellular response to bacterial lipoprotein	1/131	11/18866	0.073802	0.243977	0.194849	CD14	1
GO:0071221	cellular response to bacterial lipopeptide	1/131	11/18866	0.073802	0.243977	0.194849	CD14	1
GO:0072110	glomerular mesangial cell proliferation	1/131	11/18866	0.073802	0.243977	0.194849	BMP7	1
GO:0090715	immunological memory formation process	1/131	11/18866	0.073802	0.243977	0.194849	PCK1	1
GO:0097396	response to interleukin-17	1/131	11/18866	0.073802	0.243977	0.194849	IL17A	1
GO:0097398	cellular response to interleukin-17	1/131	11/18866	0.073802	0.243977	0.194849	IL17A	1
GO:0097400	interleukin-17-mediated signaling pathway	1/131	11/18866	0.073802	0.243977	0.194849	IL17A	1
GO:1900003	regulation of serine-type endopeptidase activity	1/131	11/18866	0.073802	0.243977	0.194849	SPINK5	1
GO:1902033	regulation of hematopoietic stem cell proliferation	1/131	11/18866	0.073802	0.243977	0.194849	KITLG	1
GO:1902571	regulation of serine-type peptidase activity	1/131	11/18866	0.073802	0.243977	0.194849	SPINK5	1
GO:1904321	response to forskolin	1/131	11/18866	0.073802	0.243977	0.194849	ADCY1	1
GO:1904322	cellular response to forskolin	1/131	11/18866	0.073802	0.243977	0.194849	ADCY1	1
GO:1905879	regulation of oogenesis	1/131	11/18866	0.073802	0.243977	0.194849	IGF1	1
GO:2000035	regulation of stem cell division	1/131	11/18866	0.073802	0.243977	0.194849	NCOA3	1
GO:2000317	negative regulation of T-helper 17 type immune response	1/131	11/18866	0.073802	0.243977	0.194849	IL2	1
GO:2000392	regulation of lamellipodium morphogenesis	1/131	11/18866	0.073802	0.243977	0.194849	CD44	1
GO:2000551	regulation of T-helper 2 cell cytokine production	1/131	11/18866	0.073802	0.243977	0.194849	IFNB1	1
GO:0035773	insulin secretion involved in cellular response to glucose stimulus	2/131	65/18866	0.074996	0.246443	0.196819	RAB11B/ANO1	2
GO:0045604	regulation of epidermal cell differentiation	2/131	65/18866	0.074996	0.246443	0.196819	GDF3/NCOA3	2
GO:0048645	animal organ formation	2/131	65/18866	0.074996	0.246443	0.196819	BMP7/CTNNB1	2
GO:0060675	ureteric bud morphogenesis	2/131	65/18866	0.074996	0.246443	0.196819	CTNNB1/WNT1	2
GO:0001889	liver development	3/131	141/18866	0.075155	0.246443	0.196819	MDK/WNT1/PCK1	3
GO:0006958	complement activation, classical pathway	3/131	141/18866	0.075155	0.246443	0.196819	C1QB/MBL2/C3	3
GO:0007586	digestion	3/131	141/18866	0.075155	0.246443	0.196819	CTRB2/SERPINA3/SLC2A5	3
GO:0043588	skin development	6/131	425/18866	0.076091	0.248762	0.198671	KRT13/WNT16/CSTA/CTNNB1/NCOA3/SPINK5	6
GO:0072073	kidney epithelium development	3/131	142/18866	0.076404	0.248762	0.198671	BMP7/CTNNB1/WNT1	3
GO:0034394	protein localization to cell surface	2/131	66/18866	0.076999	0.248762	0.198671	RAB11B/CTNNB1	2
GO:0072171	mesonephric tubule morphogenesis	2/131	66/18866	0.076999	0.248762	0.198671	CTNNB1/WNT1	2
GO:1905207	regulation of cardiocyte differentiation	2/131	66/18866	0.076999	0.248762	0.198671	BMP7/IGF1	2
GO:0071496	cellular response to external stimulus	5/131	326/18866	0.077144	0.248762	0.198671	LCN2/VCAM1/IL13/PCK1/STK24	5
GO:0045598	regulation of fat cell differentiation	3/131	143/18866	0.077663	0.248762	0.198671	GDF3/BMP7/WNT1	3
GO:0002218	activation of innate immune response	3/131	144/18866	0.07893	0.248762	0.198671	PYCARD/MNDA/PRKACB	3
GO:0050921	positive regulation of chemotaxis	3/131	144/18866	0.07893	0.248762	0.198671	MDK/CD74/TREM2	3
GO:0061008	hepaticobiliary system development	3/131	144/18866	0.07893	0.248762	0.198671	MDK/WNT1/PCK1	3
GO:0006026	aminoglycan catabolic process	2/131	67/18866	0.07902	0.248762	0.198671	CD44/CSPG4	2
GO:1900015	regulation of cytokine production involved in inflammatory response	2/131	67/18866	0.07902	0.248762	0.198671	PYCARD/IL17A	2
GO:0009266	response to temperature stimulus	4/131	233/18866	0.079415	0.248762	0.198671	MAPKAPK2/CD14/ANO1/IGF1	4
GO:0033135	regulation of peptidyl-serine phosphorylation	3/131	145/18866	0.080206	0.248762	0.198671	CD44/OSM/IFNB1	3
GO:0002002	regulation of angiotensin levels in blood	1/131	12/18866	0.080237	0.248762	0.198671	ENPEP	1
GO:0002003	angiotensin maturation	1/131	12/18866	0.080237	0.248762	0.198671	ENPEP	1
GO:0002468	dendritic cell antigen processing and presentation	1/131	12/18866	0.080237	0.248762	0.198671	CD74	1
GO:0002863	positive regulation of inflammatory response to antigenic stimulus	1/131	12/18866	0.080237	0.248762	0.198671	C3	1
GO:0006069	ethanol oxidation	1/131	12/18866	0.080237	0.248762	0.198671	ADH6	1
GO:0021819	layer formation in cerebral cortex	1/131	12/18866	0.080237	0.248762	0.198671	CTNNB1	1
GO:0021903	rostrocaudal neural tube patterning	1/131	12/18866	0.080237	0.248762	0.198671	WNT1	1
GO:0030208	dermatan sulfate biosynthetic process	1/131	12/18866	0.080237	0.248762	0.198671	CSPG4	1
GO:0031392	regulation of prostaglandin biosynthetic process	1/131	12/18866	0.080237	0.248762	0.198671	CD74	1
GO:0032490	detection of molecule of bacterial origin	1/131	12/18866	0.080237	0.248762	0.198671	TREM2	1
GO:0032494	response to peptidoglycan	1/131	12/18866	0.080237	0.248762	0.198671	TREM2	1
GO:0032525	somite rostral/caudal axis specification	1/131	12/18866	0.080237	0.248762	0.198671	GDF3	1
GO:0032736	positive regulation of interleukin-13 production	1/131	12/18866	0.080237	0.248762	0.198671	IL1RAP	1
GO:0033234	negative regulation of protein sumoylation	1/131	12/18866	0.080237	0.248762	0.198671	CTNNB1	1
GO:0034333	adherens junction assembly	1/131	12/18866	0.080237	0.248762	0.198671	CTNNB1	1
GO:0035630	bone mineralization involved in bone maturation	1/131	12/18866	0.080237	0.248762	0.198671	IGF1	1
GO:0038110	interleukin-2-mediated signaling pathway	1/131	12/18866	0.080237	0.248762	0.198671	IL2	1
GO:0043383	negative T cell selection	1/131	12/18866	0.080237	0.248762	0.198671	CD74	1
GO:0043696	dedifferentiation	1/131	12/18866	0.080237	0.248762	0.198671	NCOA3	1
GO:0043697	cell dedifferentiation	1/131	12/18866	0.080237	0.248762	0.198671	NCOA3	1
GO:0046689	response to mercury ion	1/131	12/18866	0.080237	0.248762	0.198671	BSG	1
GO:0060442	branching involved in prostate gland morphogenesis	1/131	12/18866	0.080237	0.248762	0.198671	BMP7	1
GO:0060742	epithelial cell differentiation involved in prostate gland development	1/131	12/18866	0.080237	0.248762	0.198671	CTNNB1	1
GO:0060788	ectodermal placode formation	1/131	12/18866	0.080237	0.248762	0.198671	CTNNB1	1
GO:0060856	establishment of blood-brain barrier	1/131	12/18866	0.080237	0.248762	0.198671	CTNNB1	1
GO:0060900	embryonic camera-type eye formation	1/131	12/18866	0.080237	0.248762	0.198671	WNT16	1
GO:0061365	positive regulation of triglyceride lipase activity	1/131	12/18866	0.080237	0.248762	0.198671	APOH	1
GO:0061517	macrophage proliferation	1/131	12/18866	0.080237	0.248762	0.198671	TREM2	1
GO:0070493	thrombin-activated receptor signaling pathway	1/131	12/18866	0.080237	0.248762	0.198671	F2RL2	1
GO:0070601	centromeric sister chromatid cohesion	1/131	12/18866	0.080237	0.248762	0.198671	CTNNB1	1
GO:0071697	ectodermal placode morphogenesis	1/131	12/18866	0.080237	0.248762	0.198671	CTNNB1	1
GO:0072537	fibroblast activation	1/131	12/18866	0.080237	0.248762	0.198671	IL17A	1
GO:0090331	negative regulation of platelet aggregation	1/131	12/18866	0.080237	0.248762	0.198671	FGG	1
GO:0099151	regulation of postsynaptic density assembly	1/131	12/18866	0.080237	0.248762	0.198671	IL1RAP	1
GO:1902337	regulation of apoptotic process involved in morphogenesis	1/131	12/18866	0.080237	0.248762	0.198671	BMP7	1
GO:2001053	regulation of mesenchymal cell apoptotic process	1/131	12/18866	0.080237	0.248762	0.198671	BMP7	1
GO:0002637	regulation of immunoglobulin production	2/131	68/18866	0.081056	0.249001	0.198862	IL2/IL13	2
GO:0010812	negative regulation of cell-substrate adhesion	2/131	68/18866	0.081056	0.249001	0.198862	LGALS1/WNT1	2
GO:0040014	regulation of multicellular organism growth	2/131	68/18866	0.081056	0.249001	0.198862	PPIB/IGF1	2
GO:0072577	endothelial cell apoptotic process	2/131	68/18866	0.081056	0.249001	0.198862	FGG/IL13	2
GO:1902369	negative regulation of RNA catabolic process	2/131	68/18866	0.081056	0.249001	0.198862	MAPKAPK2/YBX1	2
GO:1904888	cranial skeletal system development	2/131	68/18866	0.081056	0.249001	0.198862	COLEC10/CTNNB1	2
GO:0060562	epithelial tube morphogenesis	5/131	331/18866	0.081103	0.249001	0.198862	MDK/BMP7/CTNNB1/WNT1/PRKACB	5
GO:0071214	cellular response to abiotic stimulus	5/131	331/18866	0.081103	0.249001	0.198862	RAB11B/RUVBL2/IL13/PCK1/CALM1	5
GO:0104004	cellular response to environmental stimulus	5/131	331/18866	0.081103	0.249001	0.198862	RAB11B/RUVBL2/IL13/PCK1/CALM1	5
GO:0044344	cellular response to fibroblast growth factor stimulus	3/131	146/18866	0.081492	0.249788	0.19949	CD44/CTNNB1/FGF20	3
GO:0050808	synapse organization	6/131	433/18866	0.081535	0.249788	0.19949	C1QB/TREM2/IL1RAP/CTNNB1/ACHE/C3	6
GO:0046486	glycerolipid metabolic process	6/131	434/18866	0.08223	0.251647	0.200975	PLA2G2E/ACHE/C3/GK2/PCK1/APOH	6
GO:0018209	peptidyl-serine modification	5/131	333/18866	0.082716	0.252534	0.201683	MAPKAPK2/CD44/OSM/IFNB1/PCK1	5
GO:0051592	response to calcium ion	3/131	147/18866	0.082786	0.252534	0.201683	FGG/ADCY1/CALM1	3
GO:1904064	positive regulation of cation transmembrane transport	3/131	147/18866	0.082786	0.252534	0.201683	TREM2/IL13/CALM1	3
GO:0042698	ovulation cycle	2/131	69/18866	0.083109	0.253247	0.202253	MDK/PAM	2
GO:0002534	cytokine production involved in inflammatory response	2/131	70/18866	0.085178	0.25523	0.203837	PYCARD/IL17A	2
GO:0002921	negative regulation of humoral immune response	1/131	13/18866	0.086628	0.25523	0.203837	SPINK5	1
GO:0003337	mesenchymal to epithelial transition involved in metanephros morphogenesis	1/131	13/18866	0.086628	0.25523	0.203837	CTNNB1	1
GO:0005513	detection of calcium ion	1/131	13/18866	0.086628	0.25523	0.203837	CALM1	1
GO:0006553	lysine metabolic process	1/131	13/18866	0.086628	0.25523	0.203837	AASDHPPT	1
GO:0007171	activation of transmembrane receptor protein tyrosine kinase activity	1/131	13/18866	0.086628	0.25523	0.203837	ANGPT4	1
GO:0010457	centriole-centriole cohesion	1/131	13/18866	0.086628	0.25523	0.203837	CTNNB1	1
GO:0010623	programmed cell death involved in cell development	1/131	13/18866	0.086628	0.25523	0.203837	KITLG	1
GO:0016322	neuron remodeling	1/131	13/18866	0.086628	0.25523	0.203837	C3	1
GO:0021681	cerebellar granular layer development	1/131	13/18866	0.086628	0.25523	0.203837	MDK	1
GO:0030205	dermatan sulfate metabolic process	1/131	13/18866	0.086628	0.25523	0.203837	CSPG4	1
GO:0032493	response to bacterial lipoprotein	1/131	13/18866	0.086628	0.25523	0.203837	CD14	1
GO:0033089	positive regulation of T cell differentiation in thymus	1/131	13/18866	0.086628	0.25523	0.203837	VNN1	1
GO:0045741	positive regulation of epidermal growth factor-activated receptor activity	1/131	13/18866	0.086628	0.25523	0.203837	BTC	1
GO:0048096	chromatin-mediated maintenance of transcription	1/131	13/18866	0.086628	0.25523	0.203837	CTNNB1	1
GO:0048302	regulation of isotype switching to IgG isotypes	1/131	13/18866	0.086628	0.25523	0.203837	IL2	1
GO:0048715	negative regulation of oligodendrocyte differentiation	1/131	13/18866	0.086628	0.25523	0.203837	CTNNB1	1
GO:0060601	lateral sprouting from an epithelium	1/131	13/18866	0.086628	0.25523	0.203837	BMP7	1
GO:0061430	bone trabecula morphogenesis	1/131	13/18866	0.086628	0.25523	0.203837	FBN2	1
GO:0071352	cellular response to interleukin-2	1/131	13/18866	0.086628	0.25523	0.203837	IL2	1
GO:0071696	ectodermal placode development	1/131	13/18866	0.086628	0.25523	0.203837	CTNNB1	1
GO:0072182	regulation of nephron tubule epithelial cell differentiation	1/131	13/18866	0.086628	0.25523	0.203837	CTNNB1	1
GO:0097152	mesenchymal cell apoptotic process	1/131	13/18866	0.086628	0.25523	0.203837	BMP7	1
GO:0099150	regulation of postsynaptic specialization assembly	1/131	13/18866	0.086628	0.25523	0.203837	IL1RAP	1
GO:0150052	regulation of postsynapse assembly	1/131	13/18866	0.086628	0.25523	0.203837	IL1RAP	1
GO:1903977	positive regulation of glial cell migration	1/131	13/18866	0.086628	0.25523	0.203837	TREM2	1
GO:1905651	regulation of artery morphogenesis	1/131	13/18866	0.086628	0.25523	0.203837	MDK	1
GO:2000121	regulation of removal of superoxide radicals	1/131	13/18866	0.086628	0.25523	0.203837	BMP7	1
GO:0035107	appendage morphogenesis	3/131	150/18866	0.086723	0.25523	0.203837	FBN2/BMP7/CTNNB1	3
GO:0035108	limb morphogenesis	3/131	150/18866	0.086723	0.25523	0.203837	FBN2/BMP7/CTNNB1	3
GO:0035148	tube formation	3/131	150/18866	0.086723	0.25523	0.203837	BMP7/CTNNB1/PRKACB	3
GO:0035264	multicellular organism growth	3/131	150/18866	0.086723	0.25523	0.203837	PPIB/IGF1/H3-3A	3
GO:0060041	retina development in camera-type eye	3/131	150/18866	0.086723	0.25523	0.203837	MERTK/RAB11FIP4/ACHE	3
GO:0002292	T cell differentiation involved in immune response	2/131	71/18866	0.087262	0.255496	0.204049	IL2/PCK1	2
GO:0042982	amyloid precursor protein metabolic process	2/131	71/18866	0.087262	0.255496	0.204049	ACHE/IGF1	2
GO:0050891	multicellular organismal water homeostasis	2/131	71/18866	0.087262	0.255496	0.204049	ADCY1/PRKACB	2
GO:0051785	positive regulation of nuclear division	2/131	71/18866	0.087262	0.255496	0.204049	BTC/IGF1	2
GO:1901880	negative regulation of protein depolymerization	2/131	71/18866	0.087262	0.255496	0.204049	CAPG/HDGFL3	2
GO:0060070	canonical Wnt signaling pathway	5/131	339/18866	0.087659	0.256394	0.204766	MDK/RUVBL2/WNT16/CTNNB1/WNT1	5
GO:0008643	carbohydrate transport	3/131	151/18866	0.088052	0.256488	0.204841	SLC2A5/C3/IGF1	3
GO:0035567	non-canonical Wnt signaling pathway	3/131	151/18866	0.088052	0.256488	0.204841	CTNNB1/WNT1/CALM1	3
GO:0050871	positive regulation of B cell activation	3/131	151/18866	0.088052	0.256488	0.204841	CD74/IL2/IL13	3
GO:0061041	regulation of wound healing	3/131	151/18866	0.088052	0.256488	0.204841	FGG/TFPI/APOH	3
GO:0019058	viral life cycle	5/131	341/18866	0.089341	0.258637	0.206557	LGALS1/CD74/FCN3/PPIB/IFNB1	5
GO:0045600	positive regulation of fat cell differentiation	2/131	72/18866	0.089362	0.258637	0.206557	GDF3/BMP7	2
GO:0061035	regulation of cartilage development	2/131	72/18866	0.089362	0.258637	0.206557	MDK/CTNNB1	2
GO:1904427	positive regulation of calcium ion transmembrane transport	2/131	72/18866	0.089362	0.258637	0.206557	IL13/CALM1	2
GO:0009101	glycoprotein biosynthetic process	5/131	342/18866	0.090188	0.258637	0.206557	FUT3/CTNNB1/CSPG4/GAL3ST4/IGF1	5
GO:0016197	endosomal transport	4/131	244/18866	0.090381	0.258637	0.206557	RAB11B/TINAGL1/RAB11FIP4/EHD1	4
GO:0033002	muscle cell proliferation	4/131	244/18866	0.090381	0.258637	0.206557	CTNNB1/IL13/FGF20/IGF1	4
GO:0002822	regulation of adaptive immune response based on somatic recombination of immune receptors built from immunoglobulin superfamily domains	3/131	153/18866	0.090737	0.258637	0.206557	IL2/C3/IFNB1	3
GO:0071774	response to fibroblast growth factor	3/131	153/18866	0.090737	0.258637	0.206557	CD44/CTNNB1/FGF20	3
GO:0042593	glucose homeostasis	4/131	245/18866	0.091412	0.258637	0.206557	LGALS1/RAB11B/ANO1/PCK1	4
GO:0051155	positive regulation of striated muscle cell differentiation	2/131	73/18866	0.091477	0.258637	0.206557	EHD1/IGF1	2
GO:0070227	lymphocyte apoptotic process	2/131	73/18866	0.091477	0.258637	0.206557	CD74/IL2	2
GO:0072078	nephron tubule morphogenesis	2/131	73/18866	0.091477	0.258637	0.206557	CTNNB1/WNT1	2
GO:0002706	regulation of lymphocyte mediated immunity	3/131	154/18866	0.092093	0.258637	0.206557	IL2/C3/IFNB1	3
GO:0014065	phosphatidylinositol 3-kinase signaling	3/131	154/18866	0.092093	0.258637	0.206557	WNT16/OSM/IGF1	3
GO:0061351	neural precursor cell proliferation	3/131	154/18866	0.092093	0.258637	0.206557	MDK/CTNNB1/WNT1	3
GO:0033500	carbohydrate homeostasis	4/131	246/18866	0.09245	0.258637	0.206557	LGALS1/RAB11B/ANO1/PCK1	4
GO:0002829	negative regulation of type 2 immune response	1/131	14/18866	0.092975	0.258637	0.206557	IFNB1	1
GO:0003306	Wnt signaling pathway involved in heart development	1/131	14/18866	0.092975	0.258637	0.206557	CTNNB1	1
GO:0010649	regulation of cell communication by electrical coupling	1/131	14/18866	0.092975	0.258637	0.206557	CALM1	1
GO:0010838	positive regulation of keratinocyte proliferation	1/131	14/18866	0.092975	0.258637	0.206557	MDK	1
GO:0010935	regulation of macrophage cytokine production	1/131	14/18866	0.092975	0.258637	0.206557	CD74	1
GO:0021527	spinal cord association neuron differentiation	1/131	14/18866	0.092975	0.258637	0.206557	WNT1	1
GO:0021781	glial cell fate commitment	1/131	14/18866	0.092975	0.258637	0.206557	CTNNB1	1
GO:0030207	chondroitin sulfate catabolic process	1/131	14/18866	0.092975	0.258637	0.206557	CSPG4	1
GO:0032688	negative regulation of interferon-beta production	1/131	14/18866	0.092975	0.258637	0.206557	PYCARD	1
GO:0035112	genitalia morphogenesis	1/131	14/18866	0.092975	0.258637	0.206557	CTNNB1	1
GO:0035810	positive regulation of urine volume	1/131	14/18866	0.092975	0.258637	0.206557	BTC	1
GO:0044794	positive regulation by host of viral process	1/131	14/18866	0.092975	0.258637	0.206557	PPIB	1
GO:0045059	positive thymic T cell selection	1/131	14/18866	0.092975	0.258637	0.206557	CD74	1
GO:0045591	positive regulation of regulatory T cell differentiation	1/131	14/18866	0.092975	0.258637	0.206557	IL2	1
GO:0045605	negative regulation of epidermal cell differentiation	1/131	14/18866	0.092975	0.258637	0.206557	GDF3	1
GO:0048291	isotype switching to IgG isotypes	1/131	14/18866	0.092975	0.258637	0.206557	IL2	1
GO:0051280	negative regulation of release of sequestered calcium ion into cytosol	1/131	14/18866	0.092975	0.258637	0.206557	CALM1	1
GO:0051917	regulation of fibrinolysis	1/131	14/18866	0.092975	0.258637	0.206557	APOH	1
GO:0060831	smoothened signaling pathway involved in dorsal/ventral neural tube patterning	1/131	14/18866	0.092975	0.258637	0.206557	PRKACB	1
GO:0061051	positive regulation of cell growth involved in cardiac muscle cell development	1/131	14/18866	0.092975	0.258637	0.206557	IGF1	1
GO:0070669	response to interleukin-2	1/131	14/18866	0.092975	0.258637	0.206557	IL2	1
GO:0072672	neutrophil extravasation	1/131	14/18866	0.092975	0.258637	0.206557	MDK	1
GO:0090399	replicative senescence	1/131	14/18866	0.092975	0.258637	0.206557	WNT16	1
GO:0090713	immunological memory process	1/131	14/18866	0.092975	0.258637	0.206557	PCK1	1
GO:1901678	iron coordination entity transport	1/131	14/18866	0.092975	0.258637	0.206557	LCN2	1
GO:1901722	regulation of cell proliferation involved in kidney development	1/131	14/18866	0.092975	0.258637	0.206557	BMP7	1
GO:1902430	negative regulation of amyloid-beta formation	1/131	14/18866	0.092975	0.258637	0.206557	IGF1	1
GO:1904748	regulation of apoptotic process involved in development	1/131	14/18866	0.092975	0.258637	0.206557	BMP7	1
GO:2001279	regulation of unsaturated fatty acid biosynthetic process	1/131	14/18866	0.092975	0.258637	0.206557	CD74	1
GO:0002455	humoral immune response mediated by circulating immunoglobulin	3/131	155/18866	0.093456	0.258905	0.206772	C1QB/MBL2/C3	3
GO:0030509	BMP signaling pathway	3/131	155/18866	0.093456	0.258905	0.206772	GDF3/BMP7/WNT1	3
GO:0032481	positive regulation of type I interferon production	2/131	74/18866	0.093606	0.258905	0.206772	CD14/CTNNB1	2
GO:1903036	positive regulation of response to wounding	2/131	74/18866	0.093606	0.258905	0.206772	MDK/APOH	2
GO:2001259	positive regulation of cation channel activity	2/131	74/18866	0.093606	0.258905	0.206772	TREM2/CALM1	2
GO:0007265	Ras protein signal transduction	5/131	346/18866	0.093618	0.258905	0.206772	F2RL2/EPS8L2/RFXANK/KITLG/IGF1	5
GO:0001890	placenta development	3/131	156/18866	0.094828	0.261745	0.209039	BSG/BMP7/PCDH12	3
GO:0034401	chromatin organization involved in regulation of transcription	3/131	156/18866	0.094828	0.261745	0.209039	CTNNB1/H3-3A/HIRA	3
GO:0045685	regulation of glial cell differentiation	2/131	75/18866	0.09575	0.263289	0.210272	MDK/CTNNB1	2
GO:0072088	nephron epithelium morphogenesis	2/131	75/18866	0.09575	0.263289	0.210272	CTNNB1/WNT1	2
GO:1900006	positive regulation of dendrite development	2/131	75/18866	0.09575	0.263289	0.210272	BMP7/IL2	2
GO:0050673	epithelial cell proliferation	6/131	453/18866	0.096075	0.263289	0.210272	MDK/WNT16/CTNNB1/EMC10/APOH/IGF1	6
GO:0030168	platelet activation	3/131	158/18866	0.097597	0.263289	0.210272	MERTK/FGG/F2RL2	3
GO:0007389	pattern specification process	6/131	455/18866	0.097602	0.263289	0.210272	GDF3/BMP7/CTNNB1/WNT1/C3/PRKACB	6
GO:0002833	positive regulation of response to biotic stimulus	4/131	251/18866	0.097719	0.263289	0.210272	PYCARD/MNDA/PRKACB/IFNB1	4
GO:0072091	regulation of stem cell proliferation	2/131	76/18866	0.097907	0.263289	0.210272	CTNNB1/KITLG	2
GO:0043122	regulation of I-kappaB kinase/NF-kappaB signaling	4/131	252/18866	0.09879	0.263289	0.210272	LGALS1/CD74/PYCARD/CTNNB1	4
GO:0071560	cellular response to transforming growth factor beta stimulus	4/131	252/18866	0.09879	0.263289	0.210272	FBN2/WNT1/ASPN/LTBP1	4
GO:0050777	negative regulation of immune response	3/131	159/18866	0.098994	0.263289	0.210272	IL2/IFNB1/SPINK5	3
GO:0051092	positive regulation of NF-kappaB transcription factor activity	3/131	159/18866	0.098994	0.263289	0.210272	PYCARD/S100A9/IL1RAP	3
GO:0001711	endodermal cell fate commitment	1/131	15/18866	0.099277	0.263289	0.210272	CTNNB1	1
GO:0002281	macrophage activation involved in immune response	1/131	15/18866	0.099277	0.263289	0.210272	TREM2	1
GO:0002864	regulation of acute inflammatory response to antigenic stimulus	1/131	15/18866	0.099277	0.263289	0.210272	C3	1
GO:0009404	toxin metabolic process	1/131	15/18866	0.099277	0.263289	0.210272	PAM	1
GO:0019321	pentose metabolic process	1/131	15/18866	0.099277	0.263289	0.210272	DCXR	1
GO:0023035	CD40 signaling pathway	1/131	15/18866	0.099277	0.263289	0.210272	TREM2	1
GO:0034111	negative regulation of homotypic cell-cell adhesion	1/131	15/18866	0.099277	0.263289	0.210272	FGG	1
GO:0035435	phosphate ion transmembrane transport	1/131	15/18866	0.099277	0.263289	0.210272	ADAMTS8	1
GO:0035635	entry of bacterium into host cell	1/131	15/18866	0.099277	0.263289	0.210272	CTNNB1	1
GO:0035745	T-helper 2 cell cytokine production	1/131	15/18866	0.099277	0.263289	0.210272	IFNB1	1
GO:0036376	sodium ion export across plasma membrane	1/131	15/18866	0.099277	0.263289	0.210272	SLC4A4	1
GO:0042159	lipoprotein catabolic process	1/131	15/18866	0.099277	0.263289	0.210272	CTSD	1
GO:0043374	CD8-positive, alpha-beta T cell differentiation	1/131	15/18866	0.099277	0.263289	0.210272	TNFSF8	1
GO:0044849	estrous cycle	1/131	15/18866	0.099277	0.263289	0.210272	MDK	1
GO:0046479	glycosphingolipid catabolic process	1/131	15/18866	0.099277	0.263289	0.210272	NAGA	1
GO:0048070	regulation of developmental pigmentation	1/131	15/18866	0.099277	0.263289	0.210272	KITLG	1
GO:0050651	dermatan sulfate proteoglycan biosynthetic process	1/131	15/18866	0.099277	0.263289	0.210272	CSPG4	1
GO:0070831	basement membrane assembly	1/131	15/18866	0.099277	0.263289	0.210272	PXDN	1
GO:0072075	metanephric mesenchyme development	1/131	15/18866	0.099277	0.263289	0.210272	BMP7	1
GO:0072160	nephron tubule epithelial cell differentiation	1/131	15/18866	0.099277	0.263289	0.210272	CTNNB1	1
GO:0072567	chemokine (C-X-C motif) ligand 2 production	1/131	15/18866	0.099277	0.263289	0.210272	CD74	1
GO:0090192	regulation of glomerulus development	1/131	15/18866	0.099277	0.263289	0.210272	BMP7	1
GO:0090594	inflammatory response to wounding	1/131	15/18866	0.099277	0.263289	0.210272	MDK	1
GO:0097202	activation of cysteine-type endopeptidase activity	1/131	15/18866	0.099277	0.263289	0.210272	PYCARD	1
GO:1900029	positive regulation of ruffle assembly	1/131	15/18866	0.099277	0.263289	0.210272	EPS8L2	1
GO:1904874	positive regulation of telomerase RNA localization to Cajal body	1/131	15/18866	0.099277	0.263289	0.210272	RUVBL2	1
GO:1904889	regulation of excitatory synapse assembly	1/131	15/18866	0.099277	0.263289	0.210272	IL1RAP	1
GO:2000341	regulation of chemokine (C-X-C motif) ligand 2 production	1/131	15/18866	0.099277	0.263289	0.210272	CD74	1
GO:2000345	regulation of hepatocyte proliferation	1/131	15/18866	0.099277	0.263289	0.210272	MDK	1
GO:2001171	positive regulation of ATP biosynthetic process	1/131	15/18866	0.099277	0.263289	0.210272	TREM2	1
GO:0031668	cellular response to extracellular stimulus	4/131	253/18866	0.099866	0.264181	0.210985	LCN2/VCAM1/PCK1/STK24	4
GO:0051896	regulation of protein kinase B signaling	4/131	253/18866	0.099866	0.264181	0.210985	BTC/KITLG/OSM/FGF20	4
GO:0014015	positive regulation of gliogenesis	2/131	77/18866	0.100079	0.264181	0.210985	MDK/TREM2	2
GO:0030500	regulation of bone mineralization	2/131	77/18866	0.100079	0.264181	0.210985	FBN2/BMP7	2
GO:0061333	renal tubule morphogenesis	2/131	77/18866	0.100079	0.264181	0.210985	CTNNB1/WNT1	2
GO:0003002	regionalization	5/131	355/18866	0.101577	0.267889	0.213946	GDF3/CTNNB1/WNT1/C3/PRKACB	5
GO:0034767	positive regulation of ion transmembrane transport	3/131	161/18866	0.101812	0.267893	0.21395	TREM2/IL13/CALM1	3
GO:0048872	homeostasis of number of cells	4/131	256/18866	0.103127	0.267893	0.21395	MERTK/CD74/IL2/KITLG	4
GO:0019827	stem cell population maintenance	3/131	162/18866	0.103233	0.267893	0.21395	BMP7/CTNNB1/NCOA3	3
GO:2001236	regulation of extrinsic apoptotic signaling pathway	3/131	162/18866	0.103233	0.267893	0.21395	FGG/PYCARD/IGF1	3
GO:0006826	iron ion transport	2/131	79/18866	0.104462	0.267893	0.21395	RAB11B/LCN2	2
GO:0007492	endoderm development	2/131	79/18866	0.104462	0.267893	0.21395	GDF3/CTNNB1	2
GO:0010827	regulation of glucose transmembrane transport	2/131	79/18866	0.104462	0.267893	0.21395	C3/IGF1	2
GO:0030104	water homeostasis	2/131	79/18866	0.104462	0.267893	0.21395	ADCY1/PRKACB	2
GO:0050672	negative regulation of lymphocyte proliferation	2/131	79/18866	0.104462	0.267893	0.21395	MNDA/IL2	2
GO:0090398	cellular senescence	2/131	79/18866	0.104462	0.267893	0.21395	WNT16/YBX1	2
GO:0007088	regulation of mitotic nuclear division	3/131	163/18866	0.104662	0.267893	0.21395	BTC/BMP7/IGF1	3
GO:0021915	neural tube development	3/131	163/18866	0.104662	0.267893	0.21395	BMP7/WNT1/PRKACB	3
GO:0071559	response to transforming growth factor beta	4/131	258/18866	0.105328	0.267893	0.21395	FBN2/WNT1/ASPN/LTBP1	4
GO:0001780	neutrophil homeostasis	1/131	16/18866	0.105537	0.267893	0.21395	MERTK	1
GO:0002830	positive regulation of type 2 immune response	1/131	16/18866	0.105537	0.267893	0.21395	CD74	1
GO:0006206	pyrimidine nucleobase metabolic process	1/131	16/18866	0.105537	0.267893	0.21395	DPYS	1
GO:0010934	macrophage cytokine production	1/131	16/18866	0.105537	0.267893	0.21395	CD74	1
GO:0017014	protein nitrosylation	1/131	16/18866	0.105537	0.267893	0.21395	S100A9	1
GO:0018119	peptidyl-cysteine S-nitrosylation	1/131	16/18866	0.105537	0.267893	0.21395	S100A9	1
GO:0021542	dentate gyrus development	1/131	16/18866	0.105537	0.267893	0.21395	MDK	1
GO:0030214	hyaluronan catabolic process	1/131	16/18866	0.105537	0.267893	0.21395	CD44	1
GO:0033008	positive regulation of mast cell activation involved in immune response	1/131	16/18866	0.105537	0.267893	0.21395	IL13	1
GO:0034374	low-density lipoprotein particle remodeling	1/131	16/18866	0.105537	0.267893	0.21395	PLA2G2E	1
GO:0034380	high-density lipoprotein particle assembly	1/131	16/18866	0.105537	0.267893	0.21395	PRKACB	1
GO:0043306	positive regulation of mast cell degranulation	1/131	16/18866	0.105537	0.267893	0.21395	IL13	1
GO:0045725	positive regulation of glycogen biosynthetic process	1/131	16/18866	0.105537	0.267893	0.21395	IGF1	1
GO:0050655	dermatan sulfate proteoglycan metabolic process	1/131	16/18866	0.105537	0.267893	0.21395	CSPG4	1
GO:0050965	detection of temperature stimulus involved in sensory perception of pain	1/131	16/18866	0.105537	0.267893	0.21395	ANO1	1
GO:0051014	actin filament severing	1/131	16/18866	0.105537	0.267893	0.21395	CAPG	1
GO:0051284	positive regulation of sequestering of calcium ion	1/131	16/18866	0.105537	0.267893	0.21395	CALM1	1
GO:0051447	negative regulation of meiotic cell cycle	1/131	16/18866	0.105537	0.267893	0.21395	PRKACB	1
GO:0061548	ganglion development	1/131	16/18866	0.105537	0.267893	0.21395	CTNNB1	1
GO:0070593	dendrite self-avoidance	1/131	16/18866	0.105537	0.267893	0.21395	BSG	1
GO:0070886	positive regulation of calcineurin-NFAT signaling cascade	1/131	16/18866	0.105537	0.267893	0.21395	IGF1	1
GO:0072109	glomerular mesangium development	1/131	16/18866	0.105537	0.267893	0.21395	BMP7	1
GO:0072283	metanephric renal vesicle morphogenesis	1/131	16/18866	0.105537	0.267893	0.21395	CTNNB1	1
GO:0097091	synaptic vesicle clustering	1/131	16/18866	0.105537	0.267893	0.21395	CTNNB1	1
GO:0106058	positive regulation of calcineurin-mediated signaling	1/131	16/18866	0.105537	0.267893	0.21395	IGF1	1
GO:1900121	negative regulation of receptor binding	1/131	16/18866	0.105537	0.267893	0.21395	RUVBL2	1
GO:1903729	regulation of plasma membrane organization	1/131	16/18866	0.105537	0.267893	0.21395	S100A9	1
GO:1905874	regulation of postsynaptic density organization	1/131	16/18866	0.105537	0.267893	0.21395	IL1RAP	1
GO:2001224	positive regulation of neuron migration	1/131	16/18866	0.105537	0.267893	0.21395	MDK	1
GO:0046661	male sex differentiation	3/131	164/18866	0.106099	0.26838	0.214339	CTNNB1/KITLG/H3-3A	3
GO:0032956	regulation of actin cytoskeleton organization	5/131	360/18866	0.106142	0.26838	0.214339	MDK/PYCARD/CAPG/CD47/PAM	5
GO:0070997	neuron death	5/131	360/18866	0.106142	0.26838	0.214339	MDK/CTNNB1/WNT1/IL13/FGF20	5
GO:0003151	outflow tract morphogenesis	2/131	80/18866	0.106672	0.26838	0.214339	BMP7/CTNNB1	2
GO:0006110	regulation of glycolytic process	2/131	80/18866	0.106672	0.26838	0.214339	SLC4A4/IGF1	2
GO:0014032	neural crest cell development	2/131	80/18866	0.106672	0.26838	0.214339	BMP7/KITLG	2
GO:0032945	negative regulation of mononuclear cell proliferation	2/131	80/18866	0.106672	0.26838	0.214339	MNDA/IL2	2
GO:0042590	antigen processing and presentation of exogenous peptide antigen via MHC class I	2/131	80/18866	0.106672	0.26838	0.214339	HLA-C/LNPEP	2
GO:0048678	response to axon injury	2/131	80/18866	0.106672	0.26838	0.214339	LGALS1/STK24	2
GO:0055021	regulation of cardiac muscle tissue growth	2/131	80/18866	0.106672	0.26838	0.214339	FGF20/IGF1	2
GO:0019915	lipid storage	2/131	81/18866	0.108896	0.272851	0.217909	C3/EHD1	2
GO:0043242	negative regulation of protein-containing complex disassembly	2/131	81/18866	0.108896	0.272851	0.217909	CAPG/HDGFL3	2
GO:0050829	defense response to Gram-negative bacterium	2/131	81/18866	0.108896	0.272851	0.217909	PYCARD/FCN2	2
GO:0051279	regulation of release of sequestered calcium ion into cytosol	2/131	81/18866	0.108896	0.272851	0.217909	IL13/CALM1	2
GO:0043687	post-translational protein modification	5/131	363/18866	0.108929	0.272851	0.217909	LGALS1/RAB11B/FGG/C3/LTBP1	5
GO:0061448	connective tissue development	4/131	262/18866	0.109795	0.274777	0.219447	MDK/CD44/BMP7/CTNNB1	4
GO:0002483	antigen processing and presentation of endogenous peptide antigen	1/131	17/18866	0.111753	0.274782	0.219451	HLA-C	1
GO:0006957	complement activation, alternative pathway	1/131	17/18866	0.111753	0.274782	0.219451	C3	1
GO:0007250	activation of NF-kappaB-inducing kinase activity	1/131	17/18866	0.111753	0.274782	0.219451	TNFSF15	1
GO:0009312	oligosaccharide biosynthetic process	1/131	17/18866	0.111753	0.274782	0.219451	FUT3	1
GO:0019377	glycolipid catabolic process	1/131	17/18866	0.111753	0.274782	0.219451	NAGA	1
GO:0019885	antigen processing and presentation of endogenous peptide antigen via MHC class I	1/131	17/18866	0.111753	0.274782	0.219451	HLA-C	1
GO:0030540	female genitalia development	1/131	17/18866	0.111753	0.274782	0.219451	MERTK	1
GO:0030889	negative regulation of B cell proliferation	1/131	17/18866	0.111753	0.274782	0.219451	MNDA	1
GO:0036065	fucosylation	1/131	17/18866	0.111753	0.274782	0.219451	FUT3	1
GO:0043968	histone H2A acetylation	1/131	17/18866	0.111753	0.274782	0.219451	RUVBL2	1
GO:0045623	negative regulation of T-helper cell differentiation	1/131	17/18866	0.111753	0.274782	0.219451	IL2	1
GO:0046459	short-chain fatty acid metabolic process	1/131	17/18866	0.111753	0.274782	0.219451	PCK1	1
GO:0070206	protein trimerization	1/131	17/18866	0.111753	0.274782	0.219451	CD74	1
GO:0070875	positive regulation of glycogen metabolic process	1/131	17/18866	0.111753	0.274782	0.219451	IGF1	1
GO:0071360	cellular response to exogenous dsRNA	1/131	17/18866	0.111753	0.274782	0.219451	IFNB1	1
GO:0072673	lamellipodium morphogenesis	1/131	17/18866	0.111753	0.274782	0.219451	CD44	1
GO:0090336	positive regulation of brown fat cell differentiation	1/131	17/18866	0.111753	0.274782	0.219451	BMP7	1
GO:1902992	negative regulation of amyloid precursor protein catabolic process	1/131	17/18866	0.111753	0.274782	0.219451	IGF1	1
GO:1903818	positive regulation of voltage-gated potassium channel activity	1/131	17/18866	0.111753	0.274782	0.219451	TREM2	1
GO:2000136	regulation of cell proliferation involved in heart morphogenesis	1/131	17/18866	0.111753	0.274782	0.219451	CTNNB1	1
GO:0071772	response to BMP	3/131	168/18866	0.111923	0.274782	0.219451	GDF3/BMP7/WNT1	3
GO:0071773	cellular response to BMP stimulus	3/131	168/18866	0.111923	0.274782	0.219451	GDF3/BMP7/WNT1	3
GO:0031330	negative regulation of cellular catabolic process	4/131	265/18866	0.1132	0.2774	0.221542	MAPKAPK2/TREM2/WNT1/YBX1	4
GO:0002718	regulation of cytokine production involved in immune response	2/131	83/18866	0.11338	0.2774	0.221542	CD74/IFNB1	2
GO:0048708	astrocyte differentiation	2/131	83/18866	0.11338	0.2774	0.221542	TREM2/S100A9	2
GO:2001021	negative regulation of response to DNA damage stimulus	2/131	83/18866	0.11338	0.2774	0.221542	CD74/CD44	2
GO:0032874	positive regulation of stress-activated MAPK cascade	3/131	170/18866	0.11488	0.28083	0.224281	PYCARD/WNT16/EMC10	3
GO:0014031	mesenchymal cell development	2/131	84/18866	0.11564	0.281734	0.225004	BMP7/KITLG	2
GO:0045913	positive regulation of carbohydrate metabolic process	2/131	84/18866	0.11564	0.281734	0.225004	SLC4A4/IGF1	2
GO:0048864	stem cell development	2/131	84/18866	0.11564	0.281734	0.225004	BMP7/KITLG	2
GO:0070304	positive regulation of stress-activated protein kinase signaling cascade	3/131	172/18866	0.117867	0.281734	0.225004	PYCARD/WNT16/EMC10	3
GO:0045844	positive regulation of striated muscle tissue development	2/131	85/18866	0.117911	0.281734	0.225004	CTNNB1/IGF1	2
GO:0048636	positive regulation of muscle organ development	2/131	85/18866	0.117911	0.281734	0.225004	CTNNB1/IGF1	2
GO:0001675	acrosome assembly	1/131	18/18866	0.117926	0.281734	0.225004	ZPBP	1
GO:0006677	glycosylceramide metabolic process	1/131	18/18866	0.117926	0.281734	0.225004	NAGA	1
GO:0007597	blood coagulation, intrinsic pathway	1/131	18/18866	0.117926	0.281734	0.225004	APOH	1
GO:0010523	negative regulation of calcium ion transport into cytosol	1/131	18/18866	0.117926	0.281734	0.225004	CALM1	1
GO:0010885	regulation of cholesterol storage	1/131	18/18866	0.117926	0.281734	0.225004	EHD1	1
GO:0032656	regulation of interleukin-13 production	1/131	18/18866	0.117926	0.281734	0.225004	IL1RAP	1
GO:0036148	phosphatidylglycerol acyl-chain remodeling	1/131	18/18866	0.117926	0.281734	0.225004	PLA2G2E	1
GO:0036149	phosphatidylinositol acyl-chain remodeling	1/131	18/18866	0.117926	0.281734	0.225004	PLA2G2E	1
GO:0042136	neurotransmitter biosynthetic process	1/131	18/18866	0.117926	0.281734	0.225004	ACHE	1
GO:0043652	engulfment of apoptotic cell	1/131	18/18866	0.117926	0.281734	0.225004	TREM2	1
GO:0044827	modulation by host of viral genome replication	1/131	18/18866	0.117926	0.281734	0.225004	PPIB	1
GO:0046597	negative regulation of viral entry into host cell	1/131	18/18866	0.117926	0.281734	0.225004	FCN3	1
GO:0050961	detection of temperature stimulus involved in sensory perception	1/131	18/18866	0.117926	0.281734	0.225004	ANO1	1
GO:0051023	regulation of immunoglobulin secretion	1/131	18/18866	0.117926	0.281734	0.225004	IL2	1
GO:0051571	positive regulation of histone H3-K4 methylation	1/131	18/18866	0.117926	0.281734	0.225004	CTNNB1	1
GO:0060033	anatomical structure regression	1/131	18/18866	0.117926	0.281734	0.225004	NINJ1	1
GO:0061323	cell proliferation involved in heart morphogenesis	1/131	18/18866	0.117926	0.281734	0.225004	CTNNB1	1
GO:0072079	nephron tubule formation	1/131	18/18866	0.117926	0.281734	0.225004	CTNNB1	1
GO:0097107	postsynaptic density assembly	1/131	18/18866	0.117926	0.281734	0.225004	IL1RAP	1
GO:1900221	regulation of amyloid-beta clearance	1/131	18/18866	0.117926	0.281734	0.225004	TREM2	1
GO:1904872	regulation of telomerase RNA localization to Cajal body	1/131	18/18866	0.117926	0.281734	0.225004	RUVBL2	1
GO:0045017	glycerolipid biosynthetic process	4/131	270/18866	0.118978	0.28401	0.226821	PLA2G2E/ACHE/C3/PCK1	4
GO:0048660	regulation of smooth muscle cell proliferation	3/131	173/18866	0.119372	0.28471	0.22738	CTNNB1/IL13/IGF1	3
GO:0014910	regulation of smooth muscle cell migration	2/131	86/18866	0.120193	0.284758	0.227419	MDK/IGF1	2
GO:0034109	homotypic cell-cell adhesion	2/131	86/18866	0.120193	0.284758	0.227419	LGALS1/FGG	2
GO:0034637	cellular carbohydrate biosynthetic process	2/131	86/18866	0.120193	0.284758	0.227419	PCK1/IGF1	2
GO:0035023	regulation of Rho protein signal transduction	2/131	86/18866	0.120193	0.284758	0.227419	F2RL2/EPS8L2	2
GO:0070664	negative regulation of leukocyte proliferation	2/131	86/18866	0.120193	0.284758	0.227419	MNDA/IL2	2
GO:1901532	regulation of hematopoietic progenitor cell differentiation	2/131	86/18866	0.120193	0.284758	0.227419	KITLG/OSM	2
GO:1901863	positive regulation of muscle tissue development	2/131	86/18866	0.120193	0.284758	0.227419	CTNNB1/IGF1	2
GO:1903901	negative regulation of viral life cycle	2/131	86/18866	0.120193	0.284758	0.227419	FCN3/IFNB1	2
GO:0022412	cellular process involved in reproduction in multicellular organism	5/131	375/18866	0.120431	0.285084	0.227679	MDK/CTNNB1/ZPBP/IGF1/H3-3A	5
GO:0010469	regulation of signaling receptor activity	3/131	174/18866	0.120883	0.285351	0.227892	BTC/NCOA3/GRIA4	3
GO:0048659	smooth muscle cell proliferation	3/131	175/18866	0.122402	0.285351	0.227892	CTNNB1/IL13/IGF1	3
GO:1901568	fatty acid derivative metabolic process	3/131	175/18866	0.122402	0.285351	0.227892	MAPKAPK2/CPA1/CD74	3
GO:0001942	hair follicle development	2/131	87/18866	0.122487	0.285351	0.227892	CTNNB1/SPINK5	2
GO:0060420	regulation of heart growth	2/131	87/18866	0.122487	0.285351	0.227892	FGF20/IGF1	2
GO:0097581	lamellipodium organization	2/131	87/18866	0.122487	0.285351	0.227892	CD44/WNT1	2
GO:0001991	regulation of systemic arterial blood pressure by circulatory renin-angiotensin	1/131	19/18866	0.124057	0.285351	0.227892	ENPEP	1
GO:0002076	osteoblast development	1/131	19/18866	0.124057	0.285351	0.227892	ACHE	1
GO:0002710	negative regulation of T cell mediated immunity	1/131	19/18866	0.124057	0.285351	0.227892	IFNB1	1
GO:0002922	positive regulation of humoral immune response	1/131	19/18866	0.124057	0.285351	0.227892	C3	1
GO:0003159	morphogenesis of an endothelium	1/131	19/18866	0.124057	0.285351	0.227892	CTNNB1	1
GO:0010544	negative regulation of platelet activation	1/131	19/18866	0.124057	0.285351	0.227892	FGG	1
GO:0010759	positive regulation of macrophage chemotaxis	1/131	19/18866	0.124057	0.285351	0.227892	MDK	1
GO:0031935	regulation of chromatin silencing	1/131	19/18866	0.124057	0.285351	0.227892	HIRA	1
GO:0032026	response to magnesium ion	1/131	19/18866	0.124057	0.285351	0.227892	CD14	1
GO:0032674	regulation of interleukin-5 production	1/131	19/18866	0.124057	0.285351	0.227892	IL1RAP	1
GO:0045683	negative regulation of epidermis development	1/131	19/18866	0.124057	0.285351	0.227892	GDF3	1
GO:0060438	trachea development	1/131	19/18866	0.124057	0.285351	0.227892	CTNNB1	1
GO:0060973	cell migration involved in heart development	1/131	19/18866	0.124057	0.285351	0.227892	BMP7	1
GO:0061081	positive regulation of myeloid leukocyte cytokine production involved in immune response	1/131	19/18866	0.124057	0.285351	0.227892	CD74	1
GO:0061154	endothelial tube morphogenesis	1/131	19/18866	0.124057	0.285351	0.227892	CTNNB1	1
GO:0072074	kidney mesenchyme development	1/131	19/18866	0.124057	0.285351	0.227892	BMP7	1
GO:0072077	renal vesicle morphogenesis	1/131	19/18866	0.124057	0.285351	0.227892	CTNNB1	1
GO:0090670	RNA localization to Cajal body	1/131	19/18866	0.124057	0.285351	0.227892	RUVBL2	1
GO:0090671	telomerase RNA localization to Cajal body	1/131	19/18866	0.124057	0.285351	0.227892	RUVBL2	1
GO:0090672	telomerase RNA localization	1/131	19/18866	0.124057	0.285351	0.227892	RUVBL2	1
GO:0090685	RNA localization to nucleus	1/131	19/18866	0.124057	0.285351	0.227892	RUVBL2	1
GO:0150079	negative regulation of neuroinflammatory response	1/131	19/18866	0.124057	0.285351	0.227892	IGF1	1
GO:1900424	regulation of defense response to bacterium	1/131	19/18866	0.124057	0.285351	0.227892	SPINK5	1
GO:1902176	negative regulation of oxidative stress-induced intrinsic apoptotic signaling pathway	1/131	19/18866	0.124057	0.285351	0.227892	VNN1	1
GO:1903975	regulation of glial cell migration	1/131	19/18866	0.124057	0.285351	0.227892	TREM2	1
GO:1905288	vascular associated smooth muscle cell apoptotic process	1/131	19/18866	0.124057	0.285351	0.227892	IGF1	1
GO:1905459	regulation of vascular associated smooth muscle cell apoptotic process	1/131	19/18866	0.124057	0.285351	0.227892	IGF1	1
GO:2000319	regulation of T-helper 17 cell differentiation	1/131	19/18866	0.124057	0.285351	0.227892	IL2	1
GO:2000696	regulation of epithelial cell differentiation involved in kidney development	1/131	19/18866	0.124057	0.285351	0.227892	CTNNB1	1
GO:0006910	phagocytosis, recognition	2/131	88/18866	0.124791	0.286114	0.228501	FCN3/FCN2	2
GO:0046470	phosphatidylcholine metabolic process	2/131	88/18866	0.124791	0.286114	0.228501	PLA2G2E/ACHE	2
GO:1901879	regulation of protein depolymerization	2/131	88/18866	0.124791	0.286114	0.228501	CAPG/HDGFL3	2
GO:1903312	negative regulation of mRNA metabolic process	2/131	88/18866	0.124791	0.286114	0.228501	MAPKAPK2/YBX1	2
GO:0045666	positive regulation of neuron differentiation	5/131	380/18866	0.125387	0.287249	0.229408	MDK/S100A9/BMP7/IL2/FGF20	5
GO:0001892	embryonic placenta development	2/131	89/18866	0.127106	0.290018	0.231619	BMP7/PCDH12	2
GO:0014033	neural crest cell differentiation	2/131	89/18866	0.127106	0.290018	0.231619	BMP7/KITLG	2
GO:0022404	molting cycle process	2/131	89/18866	0.127106	0.290018	0.231619	CTNNB1/SPINK5	2
GO:0022405	hair cycle process	2/131	89/18866	0.127106	0.290018	0.231619	CTNNB1/SPINK5	2
GO:0061053	somite development	2/131	89/18866	0.127106	0.290018	0.231619	GDF3/WNT1	2
GO:0098742	cell-cell adhesion via plasma-membrane adhesion molecules	4/131	277/18866	0.12728	0.290182	0.23175	BSG/IL1RAP/VCAM1/PCDH12	4
GO:0045165	cell fate commitment	4/131	278/18866	0.128485	0.292261	0.233411	GDF3/WNT16/CTNNB1/WNT1	4
GO:0048469	cell maturation	3/131	179/18866	0.128546	0.292261	0.233411	FGG/CTNNB1/C3	3
GO:0032465	regulation of cytokinesis	2/131	90/18866	0.129431	0.292261	0.233411	RAB11FIP4/CALM1	2
GO:0043470	regulation of carbohydrate catabolic process	2/131	90/18866	0.129431	0.292261	0.233411	SLC4A4/IGF1	2
GO:0098773	skin epidermis development	2/131	90/18866	0.129431	0.292261	0.233411	CTNNB1/SPINK5	2
GO:0001832	blastocyst growth	1/131	20/18866	0.130145	0.292261	0.233411	IGF1	1
GO:0010878	cholesterol storage	1/131	20/18866	0.130145	0.292261	0.233411	EHD1	1
GO:0030903	notochord development	1/131	20/18866	0.130145	0.292261	0.233411	GDF3	1
GO:0032634	interleukin-5 production	1/131	20/18866	0.130145	0.292261	0.233411	IL1RAP	1
GO:0032793	positive regulation of CREB transcription factor activity	1/131	20/18866	0.130145	0.292261	0.233411	ADCY1	1
GO:0033141	positive regulation of peptidyl-serine phosphorylation of STAT protein	1/131	20/18866	0.130145	0.292261	0.233411	IFNB1	1
GO:0043931	ossification involved in bone maturation	1/131	20/18866	0.130145	0.292261	0.233411	IGF1	1
GO:0045056	transcytosis	1/131	20/18866	0.130145	0.292261	0.233411	RAB11B	1
GO:0045618	positive regulation of keratinocyte differentiation	1/131	20/18866	0.130145	0.292261	0.233411	NCOA3	1
GO:0060039	pericardium development	1/131	20/18866	0.130145	0.292261	0.233411	BMP7	1
GO:0060231	mesenchymal to epithelial transition	1/131	20/18866	0.130145	0.292261	0.233411	CTNNB1	1
GO:0072087	renal vesicle development	1/131	20/18866	0.130145	0.292261	0.233411	CTNNB1	1
GO:1901741	positive regulation of myoblast fusion	1/131	20/18866	0.130145	0.292261	0.233411	EHD1	1
GO:2001169	regulation of ATP biosynthetic process	1/131	20/18866	0.130145	0.292261	0.233411	TREM2	1
GO:0006066	alcohol metabolic process	5/131	385/18866	0.130437	0.292685	0.23375	GK2/ADH6/PCK1/IGF1/CALM1	5
GO:0007548	sex differentiation	4/131	280/18866	0.130911	0.293517	0.234414	MERTK/CTNNB1/KITLG/H3-3A	4
GO:0001656	metanephros development	2/131	91/18866	0.131766	0.294274	0.235018	BMP7/CTNNB1	2
GO:0034103	regulation of tissue remodeling	2/131	91/18866	0.131766	0.294274	0.235018	MDK/IL2	2
GO:0045921	positive regulation of exocytosis	2/131	91/18866	0.131766	0.294274	0.235018	FGG/IL13	2
GO:0097306	cellular response to alcohol	2/131	91/18866	0.131766	0.294274	0.235018	CTNNB1/ADCY1	2
GO:2000177	regulation of neural precursor cell proliferation	2/131	91/18866	0.131766	0.294274	0.235018	MDK/CTNNB1	2
GO:0009953	dorsal/ventral pattern formation	2/131	92/18866	0.13411	0.297066	0.237248	CTNNB1/PRKACB	2
GO:0031058	positive regulation of histone modification	2/131	92/18866	0.13411	0.297066	0.237248	RUVBL2/CTNNB1	2
GO:0014706	striated muscle tissue development	5/131	389/18866	0.134543	0.297066	0.237248	BMP7/CTNNB1/FGF20/TLL2/IGF1	5
GO:0001822	kidney development	4/131	283/18866	0.134585	0.297066	0.237248	BMP7/CTNNB1/WNT1/ENPEP	4
GO:0009067	aspartate family amino acid biosynthetic process	1/131	21/18866	0.136192	0.297066	0.237248	AASDHPPT	1
GO:0010801	negative regulation of peptidyl-threonine phosphorylation	1/131	21/18866	0.136192	0.297066	0.237248	CALM1	1
GO:0016137	glycoside metabolic process	1/131	21/18866	0.136192	0.297066	0.237248	NAGA	1
GO:0030277	maintenance of gastrointestinal epithelium	1/131	21/18866	0.136192	0.297066	0.237248	SERPINA3	1
GO:0030878	thyroid gland development	1/131	21/18866	0.136192	0.297066	0.237248	TG	1
GO:0032516	positive regulation of phosphoprotein phosphatase activity	1/131	21/18866	0.136192	0.297066	0.237248	CALM1	1
GO:0032616	interleukin-13 production	1/131	21/18866	0.136192	0.297066	0.237248	IL1RAP	1
GO:0036150	phosphatidylserine acyl-chain remodeling	1/131	21/18866	0.136192	0.297066	0.237248	PLA2G2E	1
GO:0042107	cytokine metabolic process	1/131	21/18866	0.136192	0.297066	0.237248	TNFSF15	1
GO:0043371	negative regulation of CD4-positive, alpha-beta T cell differentiation	1/131	21/18866	0.136192	0.297066	0.237248	IL2	1
GO:0046514	ceramide catabolic process	1/131	21/18866	0.136192	0.297066	0.237248	NAGA	1
GO:0048305	immunoglobulin secretion	1/131	21/18866	0.136192	0.297066	0.237248	IL2	1
GO:0048485	sympathetic nervous system development	1/131	21/18866	0.136192	0.297066	0.237248	CTNNB1	1
GO:0060713	labyrinthine layer morphogenesis	1/131	21/18866	0.136192	0.297066	0.237248	BMP7	1
GO:0072111	cell proliferation involved in kidney development	1/131	21/18866	0.136192	0.297066	0.237248	BMP7	1
GO:0072574	hepatocyte proliferation	1/131	21/18866	0.136192	0.297066	0.237248	MDK	1
GO:0072575	epithelial cell proliferation involved in liver morphogenesis	1/131	21/18866	0.136192	0.297066	0.237248	MDK	1
GO:0090201	negative regulation of release of cytochrome c from mitochondria	1/131	21/18866	0.136192	0.297066	0.237248	IGF1	1
GO:0090330	regulation of platelet aggregation	1/131	21/18866	0.136192	0.297066	0.237248	FGG	1
GO:0098698	postsynaptic specialization assembly	1/131	21/18866	0.136192	0.297066	0.237248	IL1RAP	1
GO:2000738	positive regulation of stem cell differentiation	1/131	21/18866	0.136192	0.297066	0.237248	BMP7	1
GO:0001936	regulation of endothelial cell proliferation	3/131	184/18866	0.136378	0.297066	0.237248	MDK/EMC10/APOH	3
GO:0002532	production of molecular mediator involved in inflammatory response	2/131	93/18866	0.136465	0.297066	0.237248	PYCARD/IL17A	2
GO:0014909	smooth muscle cell migration	2/131	93/18866	0.136465	0.297066	0.237248	MDK/IGF1	2
GO:0030510	regulation of BMP signaling pathway	2/131	93/18866	0.136465	0.297066	0.237248	GDF3/WNT1	2
GO:0032088	negative regulation of NF-kappaB transcription factor activity	2/131	93/18866	0.136465	0.297066	0.237248	PYCARD/BMP7	2
GO:0045185	maintenance of protein location	2/131	93/18866	0.136465	0.297066	0.237248	FBN2/LTBP1	2
GO:0051702	interaction with symbiont	2/131	93/18866	0.136465	0.297066	0.237248	MBL2/PPIB	2
GO:0072080	nephron tubule development	2/131	93/18866	0.136465	0.297066	0.237248	CTNNB1/WNT1	2
GO:2001257	regulation of cation channel activity	3/131	185/18866	0.137964	0.300101	0.239672	TREM2/GRIA4/CALM1	3
GO:0051403	stress-activated MAPK cascade	4/131	286/18866	0.138301	0.300374	0.23989	MAPKAPK2/PYCARD/WNT16/EMC10	4
GO:0140014	mitotic nuclear division	4/131	286/18866	0.138301	0.300374	0.23989	BTC/BMP7/IGF1/HIRA	4
GO:0034308	primary alcohol metabolic process	2/131	94/18866	0.138828	0.300829	0.240253	ADH6/IGF1	2
GO:0051591	response to cAMP	2/131	94/18866	0.138828	0.300829	0.240253	BSG/PCK1	2
GO:1905954	positive regulation of lipid localization	2/131	94/18866	0.138828	0.300829	0.240253	C3/EHD1	2
GO:0072593	reactive oxygen species metabolic process	4/131	288/18866	0.140801	0.301465	0.240761	BMP7/CD47/PXDN/LPO	4
GO:0050678	regulation of epithelial cell proliferation	5/131	395/18866	0.14081	0.301465	0.240761	MDK/CTNNB1/EMC10/APOH/IGF1	5
GO:0003073	regulation of systemic arterial blood pressure	2/131	95/18866	0.1412	0.301465	0.240761	SLC2A5/ENPEP	2
GO:0060337	type I interferon signaling pathway	2/131	95/18866	0.1412	0.301465	0.240761	HLA-C/IFNB1	2
GO:0061326	renal tubule development	2/131	95/18866	0.1412	0.301465	0.240761	CTNNB1/WNT1	2
GO:0071357	cellular response to type I interferon	2/131	95/18866	0.1412	0.301465	0.240761	HLA-C/IFNB1	2
GO:0001779	natural killer cell differentiation	1/131	22/18866	0.142196	0.301465	0.240761	MERTK	1
GO:0002089	lens morphogenesis in camera-type eye	1/131	22/18866	0.142196	0.301465	0.240761	CTNNB1	1
GO:0002313	mature B cell differentiation involved in immune response	1/131	22/18866	0.142196	0.301465	0.240761	LGALS1	1
GO:0005980	glycogen catabolic process	1/131	22/18866	0.142196	0.301465	0.240761	CALM1	1
GO:0006067	ethanol metabolic process	1/131	22/18866	0.142196	0.301465	0.240761	ADH6	1
GO:0007063	regulation of sister chromatid cohesion	1/131	22/18866	0.142196	0.301465	0.240761	CTNNB1	1
GO:0009190	cyclic nucleotide biosynthetic process	1/131	22/18866	0.142196	0.301465	0.240761	ADCY1	1
GO:0009235	cobalamin metabolic process	1/131	22/18866	0.142196	0.301465	0.240761	CTRB2	1
GO:0021516	dorsal spinal cord development	1/131	22/18866	0.142196	0.301465	0.240761	WNT1	1
GO:0032402	melanosome transport	1/131	22/18866	0.142196	0.301465	0.240761	RAB11B	1
GO:0033005	positive regulation of mast cell activation	1/131	22/18866	0.142196	0.301465	0.240761	IL13	1
GO:0035584	calcium-mediated signaling using intracellular calcium source	1/131	22/18866	0.142196	0.301465	0.240761	VCAM1	1
GO:0035809	regulation of urine volume	1/131	22/18866	0.142196	0.301465	0.240761	BTC	1
GO:0045061	thymic T cell selection	1/131	22/18866	0.142196	0.301465	0.240761	CD74	1
GO:0045655	regulation of monocyte differentiation	1/131	22/18866	0.142196	0.301465	0.240761	CD74	1
GO:0046058	cAMP metabolic process	1/131	22/18866	0.142196	0.301465	0.240761	ADCY1	1
GO:0050765	negative regulation of phagocytosis	1/131	22/18866	0.142196	0.301465	0.240761	CD47	1
GO:0052652	cyclic purine nucleotide metabolic process	1/131	22/18866	0.142196	0.301465	0.240761	ADCY1	1
GO:0060487	lung epithelial cell differentiation	1/131	22/18866	0.142196	0.301465	0.240761	IL13	1
GO:0071359	cellular response to dsRNA	1/131	22/18866	0.142196	0.301465	0.240761	IFNB1	1
GO:0072576	liver morphogenesis	1/131	22/18866	0.142196	0.301465	0.240761	MDK	1
GO:1901739	regulation of myoblast fusion	1/131	22/18866	0.142196	0.301465	0.240761	EHD1	1
GO:2000316	regulation of T-helper 17 type immune response	1/131	22/18866	0.142196	0.301465	0.240761	IL2	1
GO:0043123	positive regulation of I-kappaB kinase/NF-kappaB signaling	3/131	188/18866	0.14276	0.302208	0.241355	LGALS1/CD74/CTNNB1	3
GO:0051783	regulation of nuclear division	3/131	188/18866	0.14276	0.302208	0.241355	BTC/BMP7/IGF1	3
GO:0010976	positive regulation of neuron projection development	4/131	290/18866	0.14332	0.303168	0.242122	MDK/S100A9/BMP7/IL2	4
GO:0002690	positive regulation of leukocyte chemotaxis	2/131	96/18866	0.143581	0.303496	0.242383	MDK/CD74	2
GO:0072001	renal system development	4/131	292/18866	0.145856	0.30523	0.243768	BMP7/CTNNB1/WNT1/ENPEP	4
GO:0048704	embryonic skeletal system morphogenesis	2/131	97/18866	0.145971	0.30523	0.243768	BMP7/CTNNB1	2
GO:0071674	mononuclear cell migration	2/131	97/18866	0.145971	0.30523	0.243768	MDK/CD47	2
GO:1901655	cellular response to ketone	2/131	97/18866	0.145971	0.30523	0.243768	ADCY1/PCK1	2
GO:0010821	regulation of mitochondrion organization	3/131	191/18866	0.14761	0.30523	0.243768	PYCARD/TREM2/IGF1	3
GO:0001919	regulation of receptor recycling	1/131	23/18866	0.14816	0.30523	0.243768	ACHE	1
GO:0002052	positive regulation of neuroblast proliferation	1/131	23/18866	0.14816	0.30523	0.243768	CTNNB1	1
GO:0006063	uronic acid metabolic process	1/131	23/18866	0.14816	0.30523	0.243768	DCXR	1
GO:0006590	thyroid hormone generation	1/131	23/18866	0.14816	0.30523	0.243768	TG	1
GO:0009251	glucan catabolic process	1/131	23/18866	0.14816	0.30523	0.243768	CALM1	1
GO:0010155	regulation of proton transport	1/131	23/18866	0.14816	0.30523	0.243768	IL13	1
GO:0010226	response to lithium ion	1/131	23/18866	0.14816	0.30523	0.243768	ADCY1	1
GO:0010866	regulation of triglyceride biosynthetic process	1/131	23/18866	0.14816	0.30523	0.243768	C3	1
GO:0016048	detection of temperature stimulus	1/131	23/18866	0.14816	0.30523	0.243768	ANO1	1
GO:0019585	glucuronate metabolic process	1/131	23/18866	0.14816	0.30523	0.243768	DCXR	1
GO:0030539	male genitalia development	1/131	23/18866	0.14816	0.30523	0.243768	CTNNB1	1
GO:0031629	synaptic vesicle fusion to presynaptic active zone membrane	1/131	23/18866	0.14816	0.30523	0.243768	STX2	1
GO:0032401	establishment of melanosome localization	1/131	23/18866	0.14816	0.30523	0.243768	RAB11B	1
GO:0033139	regulation of peptidyl-serine phosphorylation of STAT protein	1/131	23/18866	0.14816	0.30523	0.243768	IFNB1	1
GO:0035561	regulation of chromatin binding	1/131	23/18866	0.14816	0.30523	0.243768	CTNNB1	1
GO:0035743	CD4-positive, alpha-beta T cell cytokine production	1/131	23/18866	0.14816	0.30523	0.243768	IFNB1	1
GO:0043586	tongue development	1/131	23/18866	0.14816	0.30523	0.243768	CTNNB1	1
GO:0045723	positive regulation of fatty acid biosynthetic process	1/131	23/18866	0.14816	0.30523	0.243768	CD74	1
GO:0046135	pyrimidine nucleoside catabolic process	1/131	23/18866	0.14816	0.30523	0.243768	DPYS	1
GO:0048714	positive regulation of oligodendrocyte differentiation	1/131	23/18866	0.14816	0.30523	0.243768	MDK	1
GO:0050951	sensory perception of temperature stimulus	1/131	23/18866	0.14816	0.30523	0.243768	ANO1	1
GO:0051904	pigment granule transport	1/131	23/18866	0.14816	0.30523	0.243768	RAB11B	1
GO:0060445	branching involved in salivary gland morphogenesis	1/131	23/18866	0.14816	0.30523	0.243768	BMP7	1
GO:0070935	3'-UTR-mediated mRNA stabilization	1/131	23/18866	0.14816	0.30523	0.243768	MAPKAPK2	1
GO:0070977	bone maturation	1/131	23/18866	0.14816	0.30523	0.243768	IGF1	1
GO:0072215	regulation of metanephros development	1/131	23/18866	0.14816	0.30523	0.243768	CTNNB1	1
GO:1900017	positive regulation of cytokine production involved in inflammatory response	1/131	23/18866	0.14816	0.30523	0.243768	IL17A	1
GO:1900273	positive regulation of long-term synaptic potentiation	1/131	23/18866	0.14816	0.30523	0.243768	ADCY1	1
GO:1904996	positive regulation of leukocyte adhesion to vascular endothelial cell	1/131	23/18866	0.14816	0.30523	0.243768	MDK	1
GO:2000773	negative regulation of cellular senescence	1/131	23/18866	0.14816	0.30523	0.243768	YBX1	1
GO:0014020	primary neural tube formation	2/131	98/18866	0.148369	0.30544	0.243936	BMP7/PRKACB	2
GO:0048015	phosphatidylinositol-mediated signaling	3/131	192/18866	0.149239	0.30701	0.245189	WNT16/OSM/IGF1	3
GO:0002474	antigen processing and presentation of peptide antigen via MHC class I	2/131	99/18866	0.150775	0.309273	0.246997	HLA-C/LNPEP	2
GO:0034340	response to type I interferon	2/131	99/18866	0.150775	0.309273	0.246997	HLA-C/IFNB1	2
GO:0043473	pigmentation	2/131	99/18866	0.150775	0.309273	0.246997	RAB11B/KITLG	2
GO:0090277	positive regulation of peptide hormone secretion	2/131	99/18866	0.150775	0.309273	0.246997	FGG/ANO1	2
GO:0032970	regulation of actin filament-based process	5/131	405/18866	0.151534	0.310396	0.247894	MDK/PYCARD/CAPG/CD47/PAM	5
GO:0006672	ceramide metabolic process	2/131	100/18866	0.153189	0.310396	0.247894	NAGA/FUT3	2
GO:0045069	regulation of viral genome replication	2/131	100/18866	0.153189	0.310396	0.247894	PPIB/IFNB1	2
GO:0007517	muscle organ development	5/131	407/18866	0.15372	0.310396	0.247894	CTNNB1/LAMA2/FGF20/TLL2/IGF1	5
GO:0001759	organ induction	1/131	24/18866	0.154082	0.310396	0.247894	CTNNB1	1
GO:0002438	acute inflammatory response to antigenic stimulus	1/131	24/18866	0.154082	0.310396	0.247894	C3	1
GO:0002719	negative regulation of cytokine production involved in immune response	1/131	24/18866	0.154082	0.310396	0.247894	IFNB1	1
GO:0003272	endocardial cushion formation	1/131	24/18866	0.154082	0.310396	0.247894	BMP7	1
GO:0010881	regulation of cardiac muscle contraction by regulation of the release of sequestered calcium ion	1/131	24/18866	0.154082	0.310396	0.247894	CALM1	1
GO:0021801	cerebral cortex radial glia guided migration	1/131	24/18866	0.154082	0.310396	0.247894	CTNNB1	1
GO:0021871	forebrain regionalization	1/131	24/18866	0.154082	0.310396	0.247894	WNT1	1
GO:0021904	dorsal/ventral neural tube patterning	1/131	24/18866	0.154082	0.310396	0.247894	PRKACB	1
GO:0022030	telencephalon glial cell migration	1/131	24/18866	0.154082	0.310396	0.247894	CTNNB1	1
GO:0030325	adrenal gland development	1/131	24/18866	0.154082	0.310396	0.247894	MDK	1
GO:0031342	negative regulation of cell killing	1/131	24/18866	0.154082	0.310396	0.247894	IL13	1
GO:0032331	negative regulation of chondrocyte differentiation	1/131	24/18866	0.154082	0.310396	0.247894	CTNNB1	1
GO:0034505	tooth mineralization	1/131	24/18866	0.154082	0.310396	0.247894	ASPN	1
GO:0044247	cellular polysaccharide catabolic process	1/131	24/18866	0.154082	0.310396	0.247894	CALM1	1
GO:0051004	regulation of lipoprotein lipase activity	1/131	24/18866	0.154082	0.310396	0.247894	APOH	1
GO:0051905	establishment of pigment granule localization	1/131	24/18866	0.154082	0.310396	0.247894	RAB11B	1
GO:0086064	cell communication by electrical coupling involved in cardiac conduction	1/131	24/18866	0.154082	0.310396	0.247894	CALM1	1
GO:0090335	regulation of brown fat cell differentiation	1/131	24/18866	0.154082	0.310396	0.247894	BMP7	1
GO:0097186	amelogenesis	1/131	24/18866	0.154082	0.310396	0.247894	CSF3R	1
GO:0098581	detection of external biotic stimulus	1/131	24/18866	0.154082	0.310396	0.247894	TREM2	1
GO:0099500	vesicle fusion to plasma membrane	1/131	24/18866	0.154082	0.310396	0.247894	STX2	1
GO:1902275	regulation of chromatin organization	3/131	195/18866	0.154161	0.310396	0.247894	RUVBL2/CTNNB1/HIRA	3
GO:0010522	regulation of calcium ion transport into cytosol	2/131	101/18866	0.15561	0.313093	0.250047	IL13/CALM1	2
GO:0048017	inositol lipid-mediated signaling	3/131	196/18866	0.155813	0.31327	0.250189	WNT16/OSM/IGF1	3
GO:0060537	muscle tissue development	5/131	409/18866	0.155919	0.31327	0.250189	BMP7/CTNNB1/FGF20/TLL2/IGF1	5
GO:0031098	stress-activated protein kinase signaling cascade	4/131	300/18866	0.156176	0.313344	0.250248	MAPKAPK2/PYCARD/WNT16/EMC10	4
GO:0051258	protein polymerization	4/131	300/18866	0.156176	0.313344	0.250248	FGG/PYCARD/CAPG/HDGFL3	4
GO:0022600	digestive system process	2/131	102/18866	0.158039	0.316412	0.252698	SERPINA3/SLC2A5	2
GO:0055024	regulation of cardiac muscle tissue development	2/131	102/18866	0.158039	0.316412	0.252698	FGF20/IGF1	2
GO:0060840	artery development	2/131	102/18866	0.158039	0.316412	0.252698	MDK/LTBP1	2
GO:0002053	positive regulation of mesenchymal cell proliferation	1/131	25/18866	0.159963	0.317802	0.253809	CTNNB1	1
GO:0010592	positive regulation of lamellipodium assembly	1/131	25/18866	0.159963	0.317802	0.253809	WNT1	1
GO:0032400	melanosome localization	1/131	25/18866	0.159963	0.317802	0.253809	RAB11B	1
GO:0043302	positive regulation of leukocyte degranulation	1/131	25/18866	0.159963	0.317802	0.253809	IL13	1
GO:0045662	negative regulation of myoblast differentiation	1/131	25/18866	0.159963	0.317802	0.253809	GDF3	1
GO:0046639	negative regulation of alpha-beta T cell differentiation	1/131	25/18866	0.159963	0.317802	0.253809	IL2	1
GO:0046697	decidualization	1/131	25/18866	0.159963	0.317802	0.253809	BSG	1
GO:0060669	embryonic placenta morphogenesis	1/131	25/18866	0.159963	0.317802	0.253809	BMP7	1
GO:0061050	regulation of cell growth involved in cardiac muscle cell development	1/131	25/18866	0.159963	0.317802	0.253809	IGF1	1
GO:0062149	detection of stimulus involved in sensory perception of pain	1/131	25/18866	0.159963	0.317802	0.253809	ANO1	1
GO:1905564	positive regulation of vascular endothelial cell proliferation	1/131	25/18866	0.159963	0.317802	0.253809	MDK	1
GO:0048661	positive regulation of smooth muscle cell proliferation	2/131	103/18866	0.160475	0.318375	0.254266	IL13/IGF1	2
GO:0048709	oligodendrocyte differentiation	2/131	103/18866	0.160475	0.318375	0.254266	MDK/CTNNB1	2
GO:0001935	endothelial cell proliferation	3/131	199/18866	0.160802	0.318578	0.254428	MDK/EMC10/APOH	3
GO:0099504	synaptic vesicle cycle	3/131	199/18866	0.160802	0.318578	0.254428	CTNNB1/STX2/ADCY1	3
GO:1901654	response to ketone	3/131	200/18866	0.162476	0.320449	0.255922	CATSPERG/ADCY1/PCK1	3
GO:0009100	glycoprotein metabolic process	5/131	415/18866	0.162594	0.320449	0.255922	FUT3/CTNNB1/CSPG4/GAL3ST4/IGF1	5
GO:0002367	cytokine production involved in immune response	2/131	104/18866	0.162918	0.320449	0.255922	CD74/IFNB1	2
GO:0002456	T cell mediated immunity	2/131	104/18866	0.162918	0.320449	0.255922	CTSC/IFNB1	2
GO:0007200	phospholipase C-activating G protein-coupled receptor signaling pathway	2/131	104/18866	0.162918	0.320449	0.255922	F2RL2/ANO1	2
GO:0120034	positive regulation of plasma membrane bounded cell projection assembly	2/131	104/18866	0.162918	0.320449	0.255922	WNT1/EPS8L2	2
GO:0010639	negative regulation of organelle organization	5/131	416/18866	0.163718	0.320449	0.255922	BMP7/CAPG/HDGFL3/IGF1/H3-3A	5
GO:0002824	positive regulation of adaptive immune response based on somatic recombination of immune receptors built from immunoglobulin superfamily domains	2/131	105/18866	0.165368	0.320449	0.255922	IL2/C3	2
GO:0021549	cerebellum development	2/131	105/18866	0.165368	0.320449	0.255922	MDK/WNT1	2
GO:0000272	polysaccharide catabolic process	1/131	26/18866	0.165804	0.320449	0.255922	CALM1	1
GO:0003081	regulation of systemic arterial blood pressure by renin-angiotensin	1/131	26/18866	0.165804	0.320449	0.255922	ENPEP	1
GO:0015012	heparan sulfate proteoglycan biosynthetic process	1/131	26/18866	0.165804	0.320449	0.255922	CTNNB1	1
GO:0019430	removal of superoxide radicals	1/131	26/18866	0.165804	0.320449	0.255922	BMP7	1
GO:0030206	chondroitin sulfate biosynthetic process	1/131	26/18866	0.165804	0.320449	0.255922	CSPG4	1
GO:0030318	melanocyte differentiation	1/131	26/18866	0.165804	0.320449	0.255922	KITLG	1
GO:0030810	positive regulation of nucleotide biosynthetic process	1/131	26/18866	0.165804	0.320449	0.255922	TREM2	1
GO:0033233	regulation of protein sumoylation	1/131	26/18866	0.165804	0.320449	0.255922	CTNNB1	1
GO:0035235	ionotropic glutamate receptor signaling pathway	1/131	26/18866	0.165804	0.320449	0.255922	GRIA4	1
GO:0036152	phosphatidylethanolamine acyl-chain remodeling	1/131	26/18866	0.165804	0.320449	0.255922	PLA2G2E	1
GO:0042403	thyroid hormone metabolic process	1/131	26/18866	0.165804	0.320449	0.255922	TG	1
GO:0046174	polyol catabolic process	1/131	26/18866	0.165804	0.320449	0.255922	GK2	1
GO:0048643	positive regulation of skeletal muscle tissue development	1/131	26/18866	0.165804	0.320449	0.255922	CTNNB1	1
GO:0051016	barbed-end actin filament capping	1/131	26/18866	0.165804	0.320449	0.255922	CAPG	1
GO:0051873	killing by host of symbiont cells	1/131	26/18866	0.165804	0.320449	0.255922	MBL2	1
GO:0051875	pigment granule localization	1/131	26/18866	0.165804	0.320449	0.255922	RAB11B	1
GO:0060037	pharyngeal system development	1/131	26/18866	0.165804	0.320449	0.255922	BMP7	1
GO:0060314	regulation of ryanodine-sensitive calcium-release channel activity	1/131	26/18866	0.165804	0.320449	0.255922	CALM1	1
GO:0060343	trabecula formation	1/131	26/18866	0.165804	0.320449	0.255922	FBN2	1
GO:0060561	apoptotic process involved in morphogenesis	1/131	26/18866	0.165804	0.320449	0.255922	BMP7	1
GO:0060740	prostate gland epithelium morphogenesis	1/131	26/18866	0.165804	0.320449	0.255922	BMP7	1
GO:0072012	glomerulus vasculature development	1/131	26/18866	0.165804	0.320449	0.255922	BMP7	1
GO:0072202	cell differentiation involved in metanephros development	1/131	26/18866	0.165804	0.320449	0.255922	CTNNB1	1
GO:0072273	metanephric nephron morphogenesis	1/131	26/18866	0.165804	0.320449	0.255922	CTNNB1	1
GO:1900373	positive regulation of purine nucleotide biosynthetic process	1/131	26/18866	0.165804	0.320449	0.255922	TREM2	1
GO:1901018	positive regulation of potassium ion transmembrane transporter activity	1/131	26/18866	0.165804	0.320449	0.255922	TREM2	1
GO:1904861	excitatory synapse assembly	1/131	26/18866	0.165804	0.320449	0.255922	IL1RAP	1
GO:0001841	neural tube formation	2/131	106/18866	0.167824	0.323036	0.257989	BMP7/PRKACB	2
GO:0002708	positive regulation of lymphocyte mediated immunity	2/131	106/18866	0.167824	0.323036	0.257989	IL2/C3	2
GO:0014812	muscle cell migration	2/131	106/18866	0.167824	0.323036	0.257989	MDK/IGF1	2
GO:0032414	positive regulation of ion transmembrane transporter activity	2/131	106/18866	0.167824	0.323036	0.257989	TREM2/CALM1	2
GO:0046632	alpha-beta T cell differentiation	2/131	106/18866	0.167824	0.323036	0.257989	TNFSF8/IL2	2
GO:1905269	positive regulation of chromatin organization	2/131	106/18866	0.167824	0.323036	0.257989	RUVBL2/CTNNB1	2
GO:0060348	bone development	3/131	204/18866	0.169224	0.325464	0.259928	WNT1/PPIB/IGF1	3
GO:0010596	negative regulation of endothelial cell migration	2/131	107/18866	0.170287	0.325464	0.259928	ANGPT4/APOH	2
GO:0030330	DNA damage response, signal transduction by p53 class mediator	2/131	107/18866	0.170287	0.325464	0.259928	CD74/CD44	2
GO:0055017	cardiac muscle tissue growth	2/131	107/18866	0.170287	0.325464	0.259928	FGF20/IGF1	2
GO:2001237	negative regulation of extrinsic apoptotic signaling pathway	2/131	107/18866	0.170287	0.325464	0.259928	FGG/IGF1	2
GO:0002021	response to dietary excess	1/131	27/18866	0.171604	0.325464	0.259928	GDF3	1
GO:0006817	phosphate ion transport	1/131	27/18866	0.171604	0.325464	0.259928	ADAMTS8	1
GO:0007026	negative regulation of microtubule depolymerization	1/131	27/18866	0.171604	0.325464	0.259928	HDGFL3	1
GO:0010996	response to auditory stimulus	1/131	27/18866	0.171604	0.325464	0.259928	MDK	1
GO:0022400	regulation of rhodopsin mediated signaling pathway	1/131	27/18866	0.171604	0.325464	0.259928	CALM1	1
GO:0031954	positive regulation of protein autophosphorylation	1/131	27/18866	0.171604	0.325464	0.259928	CALM1	1
GO:0033081	regulation of T cell differentiation in thymus	1/131	27/18866	0.171604	0.325464	0.259928	VNN1	1
GO:0036037	CD8-positive, alpha-beta T cell activation	1/131	27/18866	0.171604	0.325464	0.259928	TNFSF8	1
GO:0042481	regulation of odontogenesis	1/131	27/18866	0.171604	0.325464	0.259928	ASPN	1
GO:0042501	serine phosphorylation of STAT protein	1/131	27/18866	0.171604	0.325464	0.259928	IFNB1	1
GO:0045603	positive regulation of endothelial cell differentiation	1/131	27/18866	0.171604	0.325464	0.259928	CTNNB1	1
GO:0048143	astrocyte activation	1/131	27/18866	0.171604	0.325464	0.259928	TREM2	1
GO:0048799	animal organ maturation	1/131	27/18866	0.171604	0.325464	0.259928	IGF1	1
GO:0070199	establishment of protein localization to chromosome	1/131	27/18866	0.171604	0.325464	0.259928	RUVBL2	1
GO:0072539	T-helper 17 cell differentiation	1/131	27/18866	0.171604	0.325464	0.259928	IL2	1
GO:1900120	regulation of receptor binding	1/131	27/18866	0.171604	0.325464	0.259928	RUVBL2	1
GO:1902175	regulation of oxidative stress-induced intrinsic apoptotic signaling pathway	1/131	27/18866	0.171604	0.325464	0.259928	VNN1	1
GO:0071383	cellular response to steroid hormone stimulus	3/131	206/18866	0.172628	0.326994	0.261149	TFPI/BMP7/PCK1	3
GO:0002062	chondrocyte differentiation	2/131	108/18866	0.172756	0.326994	0.261149	MDK/CTNNB1	2
GO:0008593	regulation of Notch signaling pathway	2/131	108/18866	0.172756	0.326994	0.261149	BMP7/WNT1	2
GO:0046890	regulation of lipid biosynthetic process	3/131	207/18866	0.174338	0.329574	0.26321	CD74/C3/PCK1	3
GO:0046879	hormone secretion	4/131	314/18866	0.174867	0.329574	0.26321	RAB11B/FGG/ANO1/OSM	4
GO:0071456	cellular response to hypoxia	3/131	208/18866	0.176052	0.329574	0.26321	BMP7/ANGPT4/PCK1	3
GO:0002335	mature B cell differentiation	1/131	28/18866	0.177365	0.329574	0.26321	LGALS1	1
GO:0006929	substrate-dependent cell migration	1/131	28/18866	0.177365	0.329574	0.26321	CSPG4	1
GO:0007205	protein kinase C-activating G protein-coupled receptor signaling pathway	1/131	28/18866	0.177365	0.329574	0.26321	IL2	1
GO:0010575	positive regulation of vascular endothelial growth factor production	1/131	28/18866	0.177365	0.329574	0.26321	C3	1
GO:0010669	epithelial structure maintenance	1/131	28/18866	0.177365	0.329574	0.26321	SERPINA3	1
GO:0030194	positive regulation of blood coagulation	1/131	28/18866	0.177365	0.329574	0.26321	APOH	1
GO:0031069	hair follicle morphogenesis	1/131	28/18866	0.177365	0.329574	0.26321	CTNNB1	1
GO:0031645	negative regulation of nervous system process	1/131	28/18866	0.177365	0.329574	0.26321	CTSC	1
GO:0032800	receptor biosynthetic process	1/131	28/18866	0.177365	0.329574	0.26321	ACHE	1
GO:0043901	negative regulation of multi-organism process	1/131	28/18866	0.177365	0.329574	0.26321	IGF1	1
GO:0045606	positive regulation of epidermal cell differentiation	1/131	28/18866	0.177365	0.329574	0.26321	NCOA3	1
GO:0045686	negative regulation of glial cell differentiation	1/131	28/18866	0.177365	0.329574	0.26321	CTNNB1	1
GO:0045745	positive regulation of G protein-coupled receptor signaling pathway	1/131	28/18866	0.177365	0.329574	0.26321	C3	1
GO:0045830	positive regulation of isotype switching	1/131	28/18866	0.177365	0.329574	0.26321	IL2	1
GO:0051450	myoblast proliferation	1/131	28/18866	0.177365	0.329574	0.26321	IGF1	1
GO:0051883	killing of cells in other organism involved in symbiotic interaction	1/131	28/18866	0.177365	0.329574	0.26321	MBL2	1
GO:0060512	prostate gland morphogenesis	1/131	28/18866	0.177365	0.329574	0.26321	BMP7	1
GO:0061437	renal system vasculature development	1/131	28/18866	0.177365	0.329574	0.26321	BMP7	1
GO:0061440	kidney vasculature development	1/131	28/18866	0.177365	0.329574	0.26321	BMP7	1
GO:0071168	protein localization to chromatin	1/131	28/18866	0.177365	0.329574	0.26321	RUVBL2	1
GO:0071450	cellular response to oxygen radical	1/131	28/18866	0.177365	0.329574	0.26321	BMP7	1
GO:0071451	cellular response to superoxide	1/131	28/18866	0.177365	0.329574	0.26321	BMP7	1
GO:0090200	positive regulation of release of cytochrome c from mitochondria	1/131	28/18866	0.177365	0.329574	0.26321	PYCARD	1
GO:0099560	synaptic membrane adhesion	1/131	28/18866	0.177365	0.329574	0.26321	IL1RAP	1
GO:1900048	positive regulation of hemostasis	1/131	28/18866	0.177365	0.329574	0.26321	APOH	1
GO:0006664	glycolipid metabolic process	2/131	110/18866	0.177711	0.329683	0.263297	NAGA/GAL3ST4	2
GO:0072009	nephron epithelium development	2/131	110/18866	0.177711	0.329683	0.263297	CTNNB1/WNT1	2
GO:0040029	regulation of gene expression, epigenetic	3/131	209/18866	0.177771	0.329683	0.263297	CTNNB1/H3-3A/HIRA	3
GO:0030100	regulation of endocytosis	3/131	210/18866	0.179495	0.332663	0.265677	CD14/TREM2/C3	3
GO:0042303	molting cycle	2/131	111/18866	0.180197	0.333312	0.266195	CTNNB1/SPINK5	2
GO:0042633	hair cycle	2/131	111/18866	0.180197	0.333312	0.266195	CTNNB1/SPINK5	2
GO:1903509	liposaccharide metabolic process	2/131	111/18866	0.180197	0.333312	0.266195	NAGA/GAL3ST4	2
GO:0006643	membrane lipid metabolic process	3/131	212/18866	0.182957	0.335165	0.267675	NAGA/FUT3/GAL3ST4	3
GO:0051650	establishment of vesicle localization	3/131	212/18866	0.182957	0.335165	0.267675	CTSC/RAB11B/CTNNB1	3
GO:0001773	myeloid dendritic cell activation	1/131	29/18866	0.183085	0.335165	0.267675	PYCARD	1
GO:0001782	B cell homeostasis	1/131	29/18866	0.183085	0.335165	0.267675	CD74	1
GO:0002230	positive regulation of defense response to virus by host	1/131	29/18866	0.183085	0.335165	0.267675	PYCARD	1
GO:0010882	regulation of cardiac muscle contraction by calcium ion signaling	1/131	29/18866	0.183085	0.335165	0.267675	CALM1	1
GO:0035116	embryonic hindlimb morphogenesis	1/131	29/18866	0.183085	0.335165	0.267675	CTNNB1	1
GO:0036151	phosphatidylcholine acyl-chain remodeling	1/131	29/18866	0.183085	0.335165	0.267675	PLA2G2E	1
GO:0045671	negative regulation of osteoclast differentiation	1/131	29/18866	0.183085	0.335165	0.267675	CTNNB1	1
GO:0045822	negative regulation of heart contraction	1/131	29/18866	0.183085	0.335165	0.267675	IL2	1
GO:0048679	regulation of axon regeneration	1/131	29/18866	0.183085	0.335165	0.267675	STK24	1
GO:0050820	positive regulation of coagulation	1/131	29/18866	0.183085	0.335165	0.267675	APOH	1
GO:0050901	leukocyte tethering or rolling	1/131	29/18866	0.183085	0.335165	0.267675	VCAM1	1
GO:0051569	regulation of histone H3-K4 methylation	1/131	29/18866	0.183085	0.335165	0.267675	CTNNB1	1
GO:0060441	epithelial tube branching involved in lung morphogenesis	1/131	29/18866	0.183085	0.335165	0.267675	CTNNB1	1
GO:2000727	positive regulation of cardiac muscle cell differentiation	1/131	29/18866	0.183085	0.335165	0.267675	IGF1	1
GO:0016051	carbohydrate biosynthetic process	3/131	213/18866	0.184695	0.337894	0.269855	FUT3/PCK1/IGF1	3
GO:0001938	positive regulation of endothelial cell proliferation	2/131	113/18866	0.185185	0.337921	0.269876	MDK/EMC10	2
GO:0007009	plasma membrane organization	2/131	113/18866	0.185185	0.337921	0.269876	S100A9/STX2	2
GO:0032963	collagen metabolic process	2/131	113/18866	0.185185	0.337921	0.269876	CTSD/MMP1	2
GO:1903510	mucopolysaccharide metabolic process	2/131	113/18866	0.185185	0.337921	0.269876	CD44/CSPG4	2
GO:0007204	positive regulation of cytosolic calcium ion concentration	4/131	322/18866	0.18588	0.338162	0.270069	F2RL2/IL2/IL13/CALM1	4
GO:0006006	glucose metabolic process	3/131	214/18866	0.186437	0.338162	0.270069	DCXR/PCK1/IGF1	3
GO:0043523	regulation of neuron apoptotic process	3/131	214/18866	0.186437	0.338162	0.270069	MDK/CTNNB1/FGF20	3
GO:0009895	negative regulation of catabolic process	4/131	323/18866	0.187273	0.338162	0.270069	MAPKAPK2/TREM2/WNT1/YBX1	4
GO:0009914	hormone transport	4/131	323/18866	0.187273	0.338162	0.270069	RAB11B/FGG/ANO1/OSM	4
GO:0051056	regulation of small GTPase mediated signal transduction	4/131	323/18866	0.187273	0.338162	0.270069	F2RL2/EPS8L2/KITLG/IGF1	4
GO:0003279	cardiac septum development	2/131	114/18866	0.187686	0.338162	0.270069	BMP7/LTBP1	2
GO:0022037	metencephalon development	2/131	114/18866	0.187686	0.338162	0.270069	MDK/WNT1	2
GO:0032411	positive regulation of transporter activity	2/131	114/18866	0.187686	0.338162	0.270069	TREM2/CALM1	2
GO:0000303	response to superoxide	1/131	30/18866	0.188766	0.338162	0.270069	BMP7	1
GO:0001516	prostaglandin biosynthetic process	1/131	30/18866	0.188766	0.338162	0.270069	CD74	1
GO:0005979	regulation of glycogen biosynthetic process	1/131	30/18866	0.188766	0.338162	0.270069	IGF1	1
GO:0007176	regulation of epidermal growth factor-activated receptor activity	1/131	30/18866	0.188766	0.338162	0.270069	BTC	1
GO:0010758	regulation of macrophage chemotaxis	1/131	30/18866	0.188766	0.338162	0.270069	MDK	1
GO:0010962	regulation of glucan biosynthetic process	1/131	30/18866	0.188766	0.338162	0.270069	IGF1	1
GO:0016056	rhodopsin mediated signaling pathway	1/131	30/18866	0.188766	0.338162	0.270069	CALM1	1
GO:0035066	positive regulation of histone acetylation	1/131	30/18866	0.188766	0.338162	0.270069	RUVBL2	1
GO:0035666	TRIF-dependent toll-like receptor signaling pathway	1/131	30/18866	0.188766	0.338162	0.270069	CD14	1
GO:0042133	neurotransmitter metabolic process	1/131	30/18866	0.188766	0.338162	0.270069	ACHE	1
GO:0044788	modulation by host of viral process	1/131	30/18866	0.188766	0.338162	0.270069	PPIB	1
GO:0046457	prostanoid biosynthetic process	1/131	30/18866	0.188766	0.338162	0.270069	CD74	1
GO:0061082	myeloid leukocyte cytokine production	1/131	30/18866	0.188766	0.338162	0.270069	CD74	1
GO:0070168	negative regulation of biomineral tissue development	1/131	30/18866	0.188766	0.338162	0.270069	ASPN	1
GO:0071711	basement membrane organization	1/131	30/18866	0.188766	0.338162	0.270069	PXDN	1
GO:0090162	establishment of epithelial cell polarity	1/131	30/18866	0.188766	0.338162	0.270069	FRMD4B	1
GO:0110150	negative regulation of biomineralization	1/131	30/18866	0.188766	0.338162	0.270069	ASPN	1
GO:1900027	regulation of ruffle assembly	1/131	30/18866	0.188766	0.338162	0.270069	EPS8L2	1
GO:1904837	beta-catenin-TCF complex assembly	1/131	30/18866	0.188766	0.338162	0.270069	CTNNB1	1
GO:1990126	retrograde transport, endosome to plasma membrane	1/131	30/18866	0.188766	0.338162	0.270069	RAB11B	1
GO:0006096	glycolytic process	2/131	115/18866	0.190193	0.33986	0.271425	SLC4A4/IGF1	2
GO:0030449	regulation of complement activation	2/131	115/18866	0.190193	0.33986	0.271425	C1QB/C3	2
GO:0051261	protein depolymerization	2/131	115/18866	0.190193	0.33986	0.271425	CAPG/HDGFL3	2
GO:0060419	heart growth	2/131	115/18866	0.190193	0.33986	0.271425	FGF20/IGF1	2
GO:0006757	ATP generation from ADP	2/131	116/18866	0.192703	0.342868	0.273827	SLC4A4/IGF1	2
GO:0046620	regulation of organ growth	2/131	116/18866	0.192703	0.342868	0.273827	FGF20/IGF1	2
GO:0046916	cellular transition metal ion homeostasis	2/131	116/18866	0.192703	0.342868	0.273827	S100A9/LCN2	2
GO:0036294	cellular response to decreased oxygen levels	3/131	218/18866	0.193448	0.342868	0.273827	BMP7/ANGPT4/PCK1	3
GO:0000305	response to oxygen radical	1/131	31/18866	0.194408	0.342868	0.273827	BMP7	1
GO:0002323	natural killer cell activation involved in immune response	1/131	31/18866	0.194408	0.342868	0.273827	IFNB1	1
GO:0010644	cell communication by electrical coupling	1/131	31/18866	0.194408	0.342868	0.273827	CALM1	1
GO:0021799	cerebral cortex radially oriented cell migration	1/131	31/18866	0.194408	0.342868	0.273827	CTNNB1	1
GO:0031114	regulation of microtubule depolymerization	1/131	31/18866	0.194408	0.342868	0.273827	HDGFL3	1
GO:0034368	protein-lipid complex remodeling	1/131	31/18866	0.194408	0.342868	0.273827	PLA2G2E	1
GO:0034369	plasma lipoprotein particle remodeling	1/131	31/18866	0.194408	0.342868	0.273827	PLA2G2E	1
GO:0034377	plasma lipoprotein particle assembly	1/131	31/18866	0.194408	0.342868	0.273827	PRKACB	1
GO:0050650	chondroitin sulfate proteoglycan biosynthetic process	1/131	31/18866	0.194408	0.342868	0.273827	CSPG4	1
GO:0060914	heart formation	1/131	31/18866	0.194408	0.342868	0.273827	CTNNB1	1
GO:0061037	negative regulation of cartilage development	1/131	31/18866	0.194408	0.342868	0.273827	CTNNB1	1
GO:0071549	cellular response to dexamethasone stimulus	1/131	31/18866	0.194408	0.342868	0.273827	PCK1	1
GO:0072538	T-helper 17 type immune response	1/131	31/18866	0.194408	0.342868	0.273827	IL2	1
GO:0099068	postsynapse assembly	1/131	31/18866	0.194408	0.342868	0.273827	IL1RAP	1
GO:1900745	positive regulation of p38MAPK cascade	1/131	31/18866	0.194408	0.342868	0.273827	EMC10	1
GO:2000406	positive regulation of T cell migration	1/131	31/18866	0.194408	0.342868	0.273827	PYCARD	1
GO:2000515	negative regulation of CD4-positive, alpha-beta T cell activation	1/131	31/18866	0.194408	0.342868	0.273827	IL2	1
GO:0009952	anterior/posterior pattern specification	3/131	219/18866	0.195211	0.343657	0.274458	GDF3/CTNNB1/WNT1	3
GO:0018107	peptidyl-threonine phosphorylation	2/131	117/18866	0.195219	0.343657	0.274458	BMP7/CALM1	2
GO:0051341	regulation of oxidoreductase activity	2/131	117/18866	0.195219	0.343657	0.274458	IL13/CALM1	2
GO:0001933	negative regulation of protein phosphorylation	5/131	444/18866	0.196399	0.345521	0.275946	NIBAN1/PYCARD/BMP7/IL2/CALM1	5
GO:0099003	vesicle-mediated transport in synapse	3/131	220/18866	0.196979	0.345685	0.276077	CTNNB1/STX2/ADCY1	3
GO:0001655	urogenital system development	4/131	330/18866	0.197115	0.345685	0.276077	BMP7/CTNNB1/WNT1/ENPEP	4
GO:0032984	protein-containing complex disassembly	4/131	330/18866	0.197115	0.345685	0.276077	CAPG/CTNNB1/WNT1/HDGFL3	4
GO:0071375	cellular response to peptide hormone stimulus	4/131	330/18866	0.197115	0.345685	0.276077	WNT1/ADCY1/PRKACB/PCK1	4
GO:0008543	fibroblast growth factor receptor signaling pathway	2/131	118/18866	0.197738	0.345685	0.276077	CTNNB1/FGF20	2
GO:0021987	cerebral cortex development	2/131	118/18866	0.197738	0.345685	0.276077	MDK/CTNNB1	2
GO:0051209	release of sequestered calcium ion into cytosol	2/131	118/18866	0.197738	0.345685	0.276077	IL13/CALM1	2
GO:2000736	regulation of stem cell differentiation	2/131	118/18866	0.197738	0.345685	0.276077	BMP7/OSM	2
GO:0031669	cellular response to nutrient levels	3/131	221/18866	0.19875	0.345685	0.276077	LCN2/PCK1/STK24	3
GO:0042445	hormone metabolic process	3/131	221/18866	0.19875	0.345685	0.276077	TG/ENPEP/ADH6	3
GO:0002724	regulation of T cell cytokine production	1/131	32/18866	0.200011	0.345685	0.276077	IFNB1	1
GO:0009164	nucleoside catabolic process	1/131	32/18866	0.200011	0.345685	0.276077	DPYS	1
GO:0010880	regulation of release of sequestered calcium ion into cytosol by sarcoplasmic reticulum	1/131	32/18866	0.200011	0.345685	0.276077	CALM1	1
GO:0030201	heparan sulfate proteoglycan metabolic process	1/131	32/18866	0.200011	0.345685	0.276077	CTNNB1	1
GO:0034367	protein-containing complex remodeling	1/131	32/18866	0.200011	0.345685	0.276077	PLA2G2E	1
GO:0038128	ERBB2 signaling pathway	1/131	32/18866	0.200011	0.345685	0.276077	BTC	1
GO:0042168	heme metabolic process	1/131	32/18866	0.200011	0.345685	0.276077	BLVRA	1
GO:0043304	regulation of mast cell degranulation	1/131	32/18866	0.200011	0.345685	0.276077	IL13	1
GO:0048730	epidermis morphogenesis	1/131	32/18866	0.200011	0.345685	0.276077	CTNNB1	1
GO:0050482	arachidonic acid secretion	1/131	32/18866	0.200011	0.345685	0.276077	PLA2G2E	1
GO:0050849	negative regulation of calcium-mediated signaling	1/131	32/18866	0.200011	0.345685	0.276077	CALM1	1
GO:0050869	negative regulation of B cell activation	1/131	32/18866	0.200011	0.345685	0.276077	MNDA	1
GO:0051085	chaperone cofactor-dependent protein refolding	1/131	32/18866	0.200011	0.345685	0.276077	CD74	1
GO:0060317	cardiac epithelial to mesenchymal transition	1/131	32/18866	0.200011	0.345685	0.276077	WNT16	1
GO:0061036	positive regulation of cartilage development	1/131	32/18866	0.200011	0.345685	0.276077	MDK	1
GO:0070570	regulation of neuron projection regeneration	1/131	32/18866	0.200011	0.345685	0.276077	STK24	1
GO:0097106	postsynaptic density organization	1/131	32/18866	0.200011	0.345685	0.276077	IL1RAP	1
GO:1903963	arachidonate transport	1/131	32/18866	0.200011	0.345685	0.276077	PLA2G2E	1
GO:0010822	positive regulation of mitochondrion organization	2/131	119/18866	0.200262	0.345685	0.276077	PYCARD/TREM2	2
GO:0046660	female sex differentiation	2/131	119/18866	0.200262	0.345685	0.276077	MERTK/KITLG	2
GO:0051283	negative regulation of sequestering of calcium ion	2/131	119/18866	0.200262	0.345685	0.276077	IL13/CALM1	2
GO:0017157	regulation of exocytosis	3/131	222/18866	0.200525	0.34593	0.276273	FGG/IL13/ADCY1	3
GO:0007613	memory	2/131	121/18866	0.20532	0.350181	0.279667	MDK/ADCY1	2
GO:0016079	synaptic vesicle exocytosis	2/131	121/18866	0.20532	0.350181	0.279667	STX2/ADCY1	2
GO:0051282	regulation of sequestering of calcium ion	2/131	121/18866	0.20532	0.350181	0.279667	IL13/CALM1	2
GO:0098661	inorganic anion transmembrane transport	2/131	121/18866	0.20532	0.350181	0.279667	ANO1/ADAMTS8	2
GO:0002861	regulation of inflammatory response to antigenic stimulus	1/131	33/18866	0.205576	0.350181	0.279667	C3	1
GO:0003338	metanephros morphogenesis	1/131	33/18866	0.205576	0.350181	0.279667	CTNNB1	1
GO:0009954	proximal/distal pattern formation	1/131	33/18866	0.205576	0.350181	0.279667	CTNNB1	1
GO:0010464	regulation of mesenchymal cell proliferation	1/131	33/18866	0.205576	0.350181	0.279667	CTNNB1	1
GO:0030149	sphingolipid catabolic process	1/131	33/18866	0.205576	0.350181	0.279667	NAGA	1
GO:0033006	regulation of mast cell activation involved in immune response	1/131	33/18866	0.205576	0.350181	0.279667	IL13	1
GO:0035025	positive regulation of Rho protein signal transduction	1/131	33/18866	0.205576	0.350181	0.279667	F2RL2	1
GO:0035115	embryonic forelimb morphogenesis	1/131	33/18866	0.205576	0.350181	0.279667	CTNNB1	1
GO:0040018	positive regulation of multicellular organism growth	1/131	33/18866	0.205576	0.350181	0.279667	PPIB	1
GO:0042573	retinoic acid metabolic process	1/131	33/18866	0.205576	0.350181	0.279667	ADH6	1
GO:0044319	wound healing, spreading of cells	1/131	33/18866	0.205576	0.350181	0.279667	CD44	1
GO:0045879	negative regulation of smoothened signaling pathway	1/131	33/18866	0.205576	0.350181	0.279667	PRKACB	1
GO:0061311	cell surface receptor signaling pathway involved in heart development	1/131	33/18866	0.205576	0.350181	0.279667	CTNNB1	1
GO:0090505	epiboly involved in wound healing	1/131	33/18866	0.205576	0.350181	0.279667	CD44	1
GO:1902003	regulation of amyloid-beta formation	1/131	33/18866	0.205576	0.350181	0.279667	IGF1	1
GO:1902745	positive regulation of lamellipodium organization	1/131	33/18866	0.205576	0.350181	0.279667	WNT1	1
GO:2000758	positive regulation of peptidyl-lysine acetylation	1/131	33/18866	0.205576	0.350181	0.279667	RUVBL2	1
GO:0031424	keratinization	3/131	225/18866	0.205873	0.350268	0.279737	KRT13/CSTA/SPINK5	3
GO:1903050	regulation of proteolysis involved in cellular protein catabolic process	3/131	225/18866	0.205873	0.350268	0.279737	CTSC/TREM2/WNT1	3
GO:0044282	small molecule catabolic process	5/131	452/18866	0.206135	0.350503	0.279925	DPYS/CD44/DCXR/GK2/PCK1	5
GO:0043244	regulation of protein-containing complex disassembly	2/131	122/18866	0.207855	0.353006	0.281923	CAPG/HDGFL3	2
GO:0051928	positive regulation of calcium ion transport	2/131	122/18866	0.207855	0.353006	0.281923	IL13/CALM1	2
GO:0019932	second-messenger-mediated signaling	5/131	456/18866	0.211063	0.354706	0.283281	TREM2/VCAM1/ADCY1/IGF1/CALM1	5
GO:0002756	MyD88-independent toll-like receptor signaling pathway	1/131	34/18866	0.211102	0.354706	0.283281	CD14	1
GO:0006658	phosphatidylserine metabolic process	1/131	34/18866	0.211102	0.354706	0.283281	PLA2G2E	1
GO:0007616	long-term memory	1/131	34/18866	0.211102	0.354706	0.283281	ADCY1	1
GO:0010922	positive regulation of phosphatase activity	1/131	34/18866	0.211102	0.354706	0.283281	CALM1	1
GO:0018149	peptide cross-linking	1/131	34/18866	0.211102	0.354706	0.283281	CSTA	1
GO:0032148	activation of protein kinase B activity	1/131	34/18866	0.211102	0.354706	0.283281	IGF1	1
GO:0032212	positive regulation of telomere maintenance via telomerase	1/131	34/18866	0.211102	0.354706	0.283281	CTNNB1	1
GO:0035633	maintenance of blood-brain barrier	1/131	34/18866	0.211102	0.354706	0.283281	LAMA2	1
GO:0035774	positive regulation of insulin secretion involved in cellular response to glucose stimulus	1/131	34/18866	0.211102	0.354706	0.283281	ANO1	1
GO:0045907	positive regulation of vasoconstriction	1/131	34/18866	0.211102	0.354706	0.283281	FGG	1
GO:0050715	positive regulation of cytokine secretion	1/131	34/18866	0.211102	0.354706	0.283281	CD14	1
GO:0051482	positive regulation of cytosolic calcium ion concentration involved in phospholipase C-activating G protein-coupled signaling pathway	1/131	34/18866	0.211102	0.354706	0.283281	F2RL2	1
GO:0060795	cell fate commitment involved in formation of primary germ layer	1/131	34/18866	0.211102	0.354706	0.283281	CTNNB1	1
GO:0061384	heart trabecula morphogenesis	1/131	34/18866	0.211102	0.354706	0.283281	BMP7	1
GO:0090504	epiboly	1/131	34/18866	0.211102	0.354706	0.283281	CD44	1
GO:0099084	postsynaptic specialization organization	1/131	34/18866	0.211102	0.354706	0.283281	IL1RAP	1
GO:1902692	regulation of neuroblast proliferation	1/131	34/18866	0.211102	0.354706	0.283281	CTNNB1	1
GO:0048705	skeletal system morphogenesis	3/131	228/18866	0.211254	0.354753	0.283319	FBN2/BMP7/CTNNB1	3
GO:0002688	regulation of leukocyte chemotaxis	2/131	124/18866	0.212934	0.356094	0.28439	MDK/CD74	2
GO:0010633	negative regulation of epithelial cell migration	2/131	124/18866	0.212934	0.356094	0.28439	ANGPT4/APOH	2
GO:0022612	gland morphogenesis	2/131	124/18866	0.212934	0.356094	0.28439	MDK/BMP7	2
GO:0046031	ADP metabolic process	2/131	124/18866	0.212934	0.356094	0.28439	SLC4A4/IGF1	2
GO:0051101	regulation of DNA binding	2/131	124/18866	0.212934	0.356094	0.28439	CTNNB1/IGF1	2
GO:0051208	sequestering of calcium ion	2/131	124/18866	0.212934	0.356094	0.28439	IL13/CALM1	2
GO:0050920	regulation of chemotaxis	3/131	229/18866	0.213055	0.356094	0.28439	MDK/CD74/TREM2	3
GO:0051648	vesicle localization	3/131	229/18866	0.213055	0.356094	0.28439	CTSC/RAB11B/CTNNB1	3
GO:0006457	protein folding	3/131	230/18866	0.214859	0.357092	0.285187	CD74/RUVBL2/PPIB	3
GO:0008637	apoptotic mitochondrial changes	2/131	125/18866	0.215478	0.357092	0.285187	PYCARD/IGF1	2
GO:0034605	cellular response to heat	2/131	125/18866	0.215478	0.357092	0.285187	MAPKAPK2/ANO1	2
GO:0035270	endocrine system development	2/131	125/18866	0.215478	0.357092	0.285187	MDK/TG	2
GO:0010721	negative regulation of cell development	4/131	343/18866	0.215801	0.357092	0.285187	LGALS1/BMP7/CTNNB1/IGF1	4
GO:0003203	endocardial cushion morphogenesis	1/131	35/18866	0.216589	0.357092	0.285187	BMP7	1
GO:0006739	NADP metabolic process	1/131	35/18866	0.216589	0.357092	0.285187	DCXR	1
GO:0007435	salivary gland morphogenesis	1/131	35/18866	0.216589	0.357092	0.285187	BMP7	1
GO:0007603	phototransduction, visible light	1/131	35/18866	0.216589	0.357092	0.285187	CALM1	1
GO:0009112	nucleobase metabolic process	1/131	35/18866	0.216589	0.357092	0.285187	DPYS	1
GO:0014046	dopamine secretion	1/131	35/18866	0.216589	0.357092	0.285187	FGF20	1
GO:0014059	regulation of dopamine secretion	1/131	35/18866	0.216589	0.357092	0.285187	FGF20	1
GO:0014904	myotube cell development	1/131	35/18866	0.216589	0.357092	0.285187	IGF1	1
GO:0016486	peptide hormone processing	1/131	35/18866	0.216589	0.357092	0.285187	ENPEP	1
GO:0046471	phosphatidylglycerol metabolic process	1/131	35/18866	0.216589	0.357092	0.285187	PLA2G2E	1
GO:0065005	protein-lipid complex assembly	1/131	35/18866	0.216589	0.357092	0.285187	PRKACB	1
GO:0070884	regulation of calcineurin-NFAT signaling cascade	1/131	35/18866	0.216589	0.357092	0.285187	IGF1	1
GO:0140448	signaling receptor ligand precursor processing	1/131	35/18866	0.216589	0.357092	0.285187	ENPEP	1
GO:1900016	negative regulation of cytokine production involved in inflammatory response	1/131	35/18866	0.216589	0.357092	0.285187	PYCARD	1
GO:1901020	negative regulation of calcium ion transmembrane transporter activity	1/131	35/18866	0.216589	0.357092	0.285187	CALM1	1
GO:1901223	negative regulation of NIK/NF-kappaB signaling	1/131	35/18866	0.216589	0.357092	0.285187	BMP7	1
GO:1905606	regulation of presynapse assembly	1/131	35/18866	0.216589	0.357092	0.285187	IL1RAP	1
GO:0048738	cardiac muscle tissue development	3/131	231/18866	0.216667	0.357092	0.285187	BMP7/FGF20/IGF1	3
GO:0051259	protein complex oligomerization	3/131	231/18866	0.216667	0.357092	0.285187	CD74/PYCARD/EHD1	3
GO:0006911	phagocytosis, engulfment	2/131	126/18866	0.218025	0.358707	0.286477	TREM2/C3	2
GO:0018210	peptidyl-threonine modification	2/131	126/18866	0.218025	0.358707	0.286477	BMP7/CALM1	2
GO:0045814	negative regulation of gene expression, epigenetic	2/131	126/18866	0.218025	0.358707	0.286477	H3-3A/HIRA	2
GO:0001704	formation of primary germ layer	2/131	127/18866	0.220575	0.360719	0.288083	BMP7/CTNNB1	2
GO:0019079	viral genome replication	2/131	127/18866	0.220575	0.360719	0.288083	PPIB/IFNB1	2
GO:1903052	positive regulation of proteolysis involved in cellular protein catabolic process	2/131	127/18866	0.220575	0.360719	0.288083	CTSC/TREM2	2
GO:0001580	detection of chemical stimulus involved in sensory perception of bitter taste	1/131	36/18866	0.222039	0.360719	0.288083	LPO	1
GO:0001893	maternal placenta development	1/131	36/18866	0.222039	0.360719	0.288083	BSG	1
GO:0002755	MyD88-dependent toll-like receptor signaling pathway	1/131	36/18866	0.222039	0.360719	0.288083	CD14	1
GO:0006213	pyrimidine nucleoside metabolic process	1/131	36/18866	0.222039	0.360719	0.288083	DPYS	1
GO:0009595	detection of biotic stimulus	1/131	36/18866	0.222039	0.360719	0.288083	TREM2	1
GO:0010092	specification of animal organ identity	1/131	36/18866	0.222039	0.360719	0.288083	CTNNB1	1
GO:0010543	regulation of platelet activation	1/131	36/18866	0.222039	0.360719	0.288083	FGG	1
GO:0014808	release of sequestered calcium ion into cytosol by sarcoplasmic reticulum	1/131	36/18866	0.222039	0.360719	0.288083	CALM1	1
GO:0033280	response to vitamin D	1/131	36/18866	0.222039	0.360719	0.288083	BMP7	1
GO:0033572	transferrin transport	1/131	36/18866	0.222039	0.360719	0.288083	RAB11B	1
GO:0043368	positive T cell selection	1/131	36/18866	0.222039	0.360719	0.288083	CD74	1
GO:0045622	regulation of T-helper cell differentiation	1/131	36/18866	0.222039	0.360719	0.288083	IL2	1
GO:0045742	positive regulation of epidermal growth factor receptor signaling pathway	1/131	36/18866	0.222039	0.360719	0.288083	BTC	1
GO:0050931	pigment cell differentiation	1/131	36/18866	0.222039	0.360719	0.288083	KITLG	1
GO:0051973	positive regulation of telomerase activity	1/131	36/18866	0.222039	0.360719	0.288083	CTNNB1	1
GO:0070873	regulation of glycogen metabolic process	1/131	36/18866	0.222039	0.360719	0.288083	IGF1	1
GO:0099174	regulation of presynapse organization	1/131	36/18866	0.222039	0.360719	0.288083	IL1RAP	1
GO:0106056	regulation of calcineurin-mediated signaling	1/131	36/18866	0.222039	0.360719	0.288083	IGF1	1
GO:2000310	regulation of NMDA receptor activity	1/131	36/18866	0.222039	0.360719	0.288083	GRIA4	1
GO:0000302	response to reactive oxygen species	3/131	235/18866	0.223928	0.362958	0.289871	BMP7/LCN2/STK24	3
GO:0001505	regulation of neurotransmitter levels	3/131	235/18866	0.223928	0.362958	0.289871	ACHE/STX2/ADCY1	3
GO:0045444	fat cell differentiation	3/131	235/18866	0.223928	0.362958	0.289871	GDF3/BMP7/WNT1	3
GO:0071453	cellular response to oxygen levels	3/131	235/18866	0.223928	0.362958	0.289871	BMP7/ANGPT4/PCK1	3
GO:0009615	response to virus	4/131	349/18866	0.224588	0.363613	0.290395	PYCARD/FCN3/LCN2/IFNB1	4
GO:1904062	regulation of cation transmembrane transport	4/131	349/18866	0.224588	0.363613	0.290395	TREM2/IL13/GRIA4/CALM1	4
GO:0000041	transition metal ion transport	2/131	129/18866	0.225682	0.364303	0.290946	RAB11B/LCN2	2
GO:0071482	cellular response to light stimulus	2/131	129/18866	0.225682	0.364303	0.290946	RUVBL2/CALM1	2
GO:1901657	glycosyl compound metabolic process	2/131	129/18866	0.225682	0.364303	0.290946	NAGA/DPYS	2
GO:0030336	negative regulation of cell migration	4/131	350/18866	0.226062	0.364303	0.290946	CD74/ANGPT4/APOH/STK24	4
GO:0006882	cellular zinc ion homeostasis	1/131	37/18866	0.227452	0.364303	0.290946	S100A9	1
GO:0010667	negative regulation of cardiac muscle cell apoptotic process	1/131	37/18866	0.227452	0.364303	0.290946	MDK	1
GO:0030212	hyaluronan metabolic process	1/131	37/18866	0.227452	0.364303	0.290946	CD44	1
GO:0033363	secretory granule organization	1/131	37/18866	0.227452	0.364303	0.290946	ZPBP	1
GO:0035137	hindlimb morphogenesis	1/131	37/18866	0.227452	0.364303	0.290946	CTNNB1	1
GO:0045070	positive regulation of viral genome replication	1/131	37/18866	0.227452	0.364303	0.290946	PPIB	1
GO:0045191	regulation of isotype switching	1/131	37/18866	0.227452	0.364303	0.290946	IL2	1
GO:0051031	tRNA transport	1/131	37/18866	0.227452	0.364303	0.290946	YBX1	1
GO:0051084	'de novo' posttranslational protein folding	1/131	37/18866	0.227452	0.364303	0.290946	CD74	1
GO:0060428	lung epithelium development	1/131	37/18866	0.227452	0.364303	0.290946	IL13	1
GO:0090322	regulation of superoxide metabolic process	1/131	37/18866	0.227452	0.364303	0.290946	BMP7	1
GO:1903514	release of sequestered calcium ion into cytosol by endoplasmic reticulum	1/131	37/18866	0.227452	0.364303	0.290946	CALM1	1
GO:1904358	positive regulation of telomere maintenance via telomere lengthening	1/131	37/18866	0.227452	0.364303	0.290946	CTNNB1	1
GO:1904994	regulation of leukocyte adhesion to vascular endothelial cell	1/131	37/18866	0.227452	0.364303	0.290946	MDK	1
GO:0032872	regulation of stress-activated MAPK cascade	3/131	237/18866	0.227577	0.364303	0.290946	PYCARD/WNT16/EMC10	3
GO:0046777	protein autophosphorylation	3/131	237/18866	0.227577	0.364303	0.290946	MAPKAPK2/CALM1/STK24	3
GO:0048706	embryonic skeletal system development	2/131	130/18866	0.228239	0.365157	0.291628	BMP7/CTNNB1	2
GO:0010594	regulation of endothelial cell migration	3/131	238/18866	0.229406	0.366817	0.292954	ANGPT4/EMC10/APOH	3
GO:0048638	regulation of developmental growth	4/131	353/18866	0.230498	0.368356	0.294183	PPIB/FGF20/TLL2/IGF1	4
GO:0046887	positive regulation of hormone secretion	2/131	131/18866	0.230798	0.368629	0.294401	FGG/ANO1	2
GO:0031667	response to nutrient levels	5/131	473/18866	0.232421	0.368761	0.294506	GDF3/BMP7/LCN2/PCK1/STK24	5
GO:0003298	physiological muscle hypertrophy	1/131	38/18866	0.232826	0.368761	0.294506	IGF1	1
GO:0003301	physiological cardiac muscle hypertrophy	1/131	38/18866	0.232826	0.368761	0.294506	IGF1	1
GO:0010591	regulation of lamellipodium assembly	1/131	38/18866	0.232826	0.368761	0.294506	WNT1	1
GO:0030224	monocyte differentiation	1/131	38/18866	0.232826	0.368761	0.294506	CD74	1
GO:0032885	regulation of polysaccharide biosynthetic process	1/131	38/18866	0.232826	0.368761	0.294506	IGF1	1
GO:0043029	T cell homeostasis	1/131	38/18866	0.232826	0.368761	0.294506	IL2	1
GO:0045923	positive regulation of fatty acid metabolic process	1/131	38/18866	0.232826	0.368761	0.294506	CD74	1
GO:0046466	membrane lipid catabolic process	1/131	38/18866	0.232826	0.368761	0.294506	NAGA	1
GO:0061049	cell growth involved in cardiac muscle cell development	1/131	38/18866	0.232826	0.368761	0.294506	IGF1	1
GO:1901186	positive regulation of ERBB signaling pathway	1/131	38/18866	0.232826	0.368761	0.294506	BTC	1
GO:1903131	mononuclear cell differentiation	1/131	38/18866	0.232826	0.368761	0.294506	CD74	1
GO:1903523	negative regulation of blood circulation	1/131	38/18866	0.232826	0.368761	0.294506	IL2	1
GO:2000144	positive regulation of DNA-templated transcription, initiation	1/131	38/18866	0.232826	0.368761	0.294506	CTNNB1	1
GO:2000403	positive regulation of lymphocyte migration	1/131	38/18866	0.232826	0.368761	0.294506	PYCARD	1
GO:0070302	regulation of stress-activated protein kinase signaling cascade	3/131	240/18866	0.233072	0.368945	0.294653	PYCARD/WNT16/EMC10	3
GO:0010595	positive regulation of endothelial cell migration	2/131	132/18866	0.233359	0.369193	0.294851	ANGPT4/EMC10	2
GO:0033044	regulation of chromosome organization	4/131	356/18866	0.234956	0.371513	0.296704	RUVBL2/CTNNB1/H3-3A/HIRA	4
GO:0006165	nucleoside diphosphate phosphorylation	2/131	133/18866	0.235922	0.372443	0.297447	SLC4A4/IGF1	2
GO:0051480	regulation of cytosolic calcium ion concentration	4/131	357/18866	0.236447	0.372443	0.297447	F2RL2/IL2/IL13/CALM1	4
GO:0001662	behavioral fear response	1/131	39/18866	0.238164	0.372443	0.297447	MDK	1
GO:0006656	phosphatidylcholine biosynthetic process	1/131	39/18866	0.238164	0.372443	0.297447	ACHE	1
GO:0006778	porphyrin-containing compound metabolic process	1/131	39/18866	0.238164	0.372443	0.297447	BLVRA	1
GO:0007431	salivary gland development	1/131	39/18866	0.238164	0.372443	0.297447	BMP7	1
GO:0010453	regulation of cell fate commitment	1/131	39/18866	0.238164	0.372443	0.297447	GDF3	1
GO:0010737	protein kinase A signaling	1/131	39/18866	0.238164	0.372443	0.297447	PRKACB	1
GO:0010831	positive regulation of myotube differentiation	1/131	39/18866	0.238164	0.372443	0.297447	EHD1	1
GO:0010837	regulation of keratinocyte proliferation	1/131	39/18866	0.238164	0.372443	0.297447	MDK	1
GO:0014037	Schwann cell differentiation	1/131	39/18866	0.238164	0.372443	0.297447	LAMA2	1
GO:0030204	chondroitin sulfate metabolic process	1/131	39/18866	0.238164	0.372443	0.297447	CSPG4	1
GO:0031111	negative regulation of microtubule polymerization or depolymerization	1/131	39/18866	0.238164	0.372443	0.297447	HDGFL3	1
GO:0034205	amyloid-beta formation	1/131	39/18866	0.238164	0.372443	0.297447	IGF1	1
GO:0046326	positive regulation of glucose import	1/131	39/18866	0.238164	0.372443	0.297447	IGF1	1
GO:0055069	zinc ion homeostasis	1/131	39/18866	0.238164	0.372443	0.297447	S100A9	1
GO:0071709	membrane assembly	1/131	39/18866	0.238164	0.372443	0.297447	STX2	1
GO:0072529	pyrimidine-containing compound catabolic process	1/131	39/18866	0.238164	0.372443	0.297447	DPYS	1
GO:1901021	positive regulation of calcium ion transmembrane transporter activity	1/131	39/18866	0.238164	0.372443	0.297447	CALM1	1
GO:2000249	regulation of actin cytoskeleton reorganization	1/131	39/18866	0.238164	0.372443	0.297447	MDK	1
GO:0007498	mesoderm development	2/131	134/18866	0.238486	0.372536	0.297521	GDF3/BMP7	2
GO:0046683	response to organophosphorus	2/131	134/18866	0.238486	0.372536	0.297521	BSG/PCK1	2
GO:0001666	response to hypoxia	4/131	359/18866	0.239436	0.373814	0.298542	BMP7/ANGPT4/PCK1/PAM	4
GO:0046939	nucleotide phosphorylation	2/131	135/18866	0.241052	0.375602	0.29997	SLC4A4/IGF1	2
GO:0099024	plasma membrane invagination	2/131	135/18866	0.241052	0.375602	0.29997	TREM2/C3	2
GO:0051402	neuron apoptotic process	3/131	245/18866	0.242284	0.375602	0.29997	MDK/CTNNB1/FGF20	3
GO:0001667	ameboidal-type cell migration	5/131	481/18866	0.242684	0.375602	0.29997	BMP7/KITLG/ANGPT4/EMC10/APOH	5
GO:0000183	rDNA heterochromatin assembly	1/131	40/18866	0.243465	0.375602	0.29997	H3-3A	1
GO:0001990	regulation of systemic arterial blood pressure by hormone	1/131	40/18866	0.243465	0.375602	0.29997	ENPEP	1
GO:0002209	behavioral defense response	1/131	40/18866	0.243465	0.375602	0.29997	MDK	1
GO:0009187	cyclic nucleotide metabolic process	1/131	40/18866	0.243465	0.375602	0.29997	ADCY1	1
GO:0010613	positive regulation of cardiac muscle hypertrophy	1/131	40/18866	0.243465	0.375602	0.29997	IGF1	1
GO:0021587	cerebellum morphogenesis	1/131	40/18866	0.243465	0.375602	0.29997	WNT1	1
GO:0034142	toll-like receptor 4 signaling pathway	1/131	40/18866	0.243465	0.375602	0.29997	CD14	1
GO:0040036	regulation of fibroblast growth factor receptor signaling pathway	1/131	40/18866	0.243465	0.375602	0.29997	CTNNB1	1
GO:0043403	skeletal muscle tissue regeneration	1/131	40/18866	0.243465	0.375602	0.29997	IGF1	1
GO:0045746	negative regulation of Notch signaling pathway	1/131	40/18866	0.243465	0.375602	0.29997	BMP7	1
GO:0046636	negative regulation of alpha-beta T cell activation	1/131	40/18866	0.243465	0.375602	0.29997	IL2	1
GO:0050691	regulation of defense response to virus by host	1/131	40/18866	0.243465	0.375602	0.29997	PYCARD	1
GO:0050892	intestinal absorption	1/131	40/18866	0.243465	0.375602	0.29997	SLC2A5	1
GO:0072210	metanephric nephron development	1/131	40/18866	0.243465	0.375602	0.29997	CTNNB1	1
GO:1901381	positive regulation of potassium ion transmembrane transport	1/131	40/18866	0.243465	0.375602	0.29997	TREM2	1
GO:1902742	apoptotic process involved in development	1/131	40/18866	0.243465	0.375602	0.29997	BMP7	1
GO:1902991	regulation of amyloid precursor protein catabolic process	1/131	40/18866	0.243465	0.375602	0.29997	IGF1	1
GO:0009135	purine nucleoside diphosphate metabolic process	2/131	136/18866	0.243619	0.375602	0.29997	SLC4A4/IGF1	2
GO:0009179	purine ribonucleoside diphosphate metabolic process	2/131	136/18866	0.243619	0.375602	0.29997	SLC4A4/IGF1	2
GO:0042326	negative regulation of phosphorylation	5/131	484/18866	0.246564	0.379936	0.303431	NIBAN1/PYCARD/BMP7/IL2/CALM1	5
GO:2000146	negative regulation of cell motility	4/131	365/18866	0.248454	0.380224	0.303661	CD74/ANGPT4/APOH/STK24	4
GO:0006458	'de novo' protein folding	1/131	41/18866	0.248729	0.380224	0.303661	CD74	1
GO:0014742	positive regulation of muscle hypertrophy	1/131	41/18866	0.248729	0.380224	0.303661	IGF1	1
GO:0031062	positive regulation of histone methylation	1/131	41/18866	0.248729	0.380224	0.303661	CTNNB1	1
GO:0035136	forelimb morphogenesis	1/131	41/18866	0.248729	0.380224	0.303661	CTNNB1	1
GO:0042596	fear response	1/131	41/18866	0.248729	0.380224	0.303661	MDK	1
GO:0050913	sensory perception of bitter taste	1/131	41/18866	0.248729	0.380224	0.303661	LPO	1
GO:0051354	negative regulation of oxidoreductase activity	1/131	41/18866	0.248729	0.380224	0.303661	IL13	1
GO:0051693	actin filament capping	1/131	41/18866	0.248729	0.380224	0.303661	CAPG	1
GO:0071548	response to dexamethasone	1/131	41/18866	0.248729	0.380224	0.303661	PCK1	1
GO:1902042	negative regulation of extrinsic apoptotic signaling pathway via death domain receptors	1/131	41/18866	0.248729	0.380224	0.303661	FGG	1
GO:1903170	negative regulation of calcium ion transmembrane transport	1/131	41/18866	0.248729	0.380224	0.303661	CALM1	1
GO:0046330	positive regulation of JNK cascade	2/131	138/18866	0.248757	0.380224	0.303661	PYCARD/WNT16	2
GO:0055076	transition metal ion homeostasis	2/131	138/18866	0.248757	0.380224	0.303661	S100A9/LCN2	2
GO:0072329	monocarboxylic acid catabolic process	2/131	138/18866	0.248757	0.380224	0.303661	DCXR/PCK1	2
GO:0009185	ribonucleoside diphosphate metabolic process	2/131	139/18866	0.251327	0.383946	0.306634	SLC4A4/IGF1	2
GO:0007266	Rho protein signal transduction	2/131	140/18866	0.253899	0.385067	0.307529	F2RL2/EPS8L2	2
GO:0060968	regulation of gene silencing	2/131	140/18866	0.253899	0.385067	0.307529	H3-3A/HIRA	2
GO:0097553	calcium ion transmembrane import into cytosol	2/131	140/18866	0.253899	0.385067	0.307529	IL13/CALM1	2
GO:0002707	negative regulation of lymphocyte mediated immunity	1/131	42/18866	0.253957	0.385067	0.307529	IFNB1	1
GO:0010907	positive regulation of glucose metabolic process	1/131	42/18866	0.253957	0.385067	0.307529	IGF1	1
GO:0021795	cerebral cortex cell migration	1/131	42/18866	0.253957	0.385067	0.307529	CTNNB1	1
GO:0034383	low-density lipoprotein particle clearance	1/131	42/18866	0.253957	0.385067	0.307529	EHD1	1
GO:0048246	macrophage chemotaxis	1/131	42/18866	0.253957	0.385067	0.307529	MDK	1
GO:0050912	detection of chemical stimulus involved in sensory perception of taste	1/131	42/18866	0.253957	0.385067	0.307529	LPO	1
GO:0051602	response to electrical stimulus	1/131	42/18866	0.253957	0.385067	0.307529	CD14	1
GO:0090279	regulation of calcium ion import	1/131	42/18866	0.253957	0.385067	0.307529	CTNNB1	1
GO:0098760	response to interleukin-7	1/131	42/18866	0.253957	0.385067	0.307529	YBX1	1
GO:0098761	cellular response to interleukin-7	1/131	42/18866	0.253957	0.385067	0.307529	YBX1	1
GO:1900371	regulation of purine nucleotide biosynthetic process	1/131	42/18866	0.253957	0.385067	0.307529	TREM2	1
GO:0016049	cell growth	5/131	490/18866	0.254375	0.385494	0.30787	S100A9/IL2/CTNNB1/IGF1/H3-3A	5
GO:0008584	male gonad development	2/131	141/18866	0.256471	0.388257	0.310076	KITLG/H3-3A	2
GO:0009581	detection of external stimulus	2/131	141/18866	0.256471	0.388257	0.310076	ANO1/CALM1	2
GO:0072503	cellular divalent inorganic cation homeostasis	5/131	492/18866	0.256992	0.388792	0.310504	F2RL2/S100A9/IL2/IL13/CALM1	5
GO:0051924	regulation of calcium ion transport	3/131	253/18866	0.257145	0.388792	0.310504	CTNNB1/IL13/CALM1	3
GO:0036293	response to decreased oxygen levels	4/131	371/18866	0.257547	0.388792	0.310504	BMP7/ANGPT4/PCK1/PAM	4
GO:0019318	hexose metabolic process	3/131	254/18866	0.259012	0.388792	0.310504	DCXR/PCK1/IGF1	3
GO:0046546	development of primary male sexual characteristics	2/131	142/18866	0.259043	0.388792	0.310504	KITLG/H3-3A	2
GO:0000413	protein peptidyl-prolyl isomerization	1/131	43/18866	0.259149	0.388792	0.310504	PPIB	1
GO:0002369	T cell cytokine production	1/131	43/18866	0.259149	0.388792	0.310504	IFNB1	1
GO:0015701	bicarbonate transport	1/131	43/18866	0.259149	0.388792	0.310504	SLC4A4	1
GO:0016339	calcium-dependent cell-cell adhesion via plasma membrane cell adhesion molecules	1/131	43/18866	0.259149	0.388792	0.310504	PCDH12	1
GO:0021762	substantia nigra development	1/131	43/18866	0.259149	0.388792	0.310504	CALM1	1
GO:0030808	regulation of nucleotide biosynthetic process	1/131	43/18866	0.259149	0.388792	0.310504	TREM2	1
GO:0032008	positive regulation of TOR signaling	1/131	43/18866	0.259149	0.388792	0.310504	TREM2	1
GO:0046688	response to copper ion	1/131	43/18866	0.259149	0.388792	0.310504	PAM	1
GO:0051154	negative regulation of striated muscle cell differentiation	1/131	43/18866	0.259149	0.388792	0.310504	YBX1	1
GO:0070296	sarcoplasmic reticulum calcium ion transport	1/131	43/18866	0.259149	0.388792	0.310504	CALM1	1
GO:0090207	regulation of triglyceride metabolic process	1/131	43/18866	0.259149	0.388792	0.310504	C3	1
GO:1901031	regulation of response to reactive oxygen species	1/131	43/18866	0.259149	0.388792	0.310504	BMP7	1
GO:1902903	regulation of supramolecular fiber organization	4/131	373/18866	0.260594	0.390753	0.31207	PYCARD/CAPG/CD47/HDGFL3	4
GO:0010324	membrane invagination	2/131	143/18866	0.261616	0.391364	0.312558	TREM2/C3	2
GO:0035296	regulation of tube diameter	2/131	143/18866	0.261616	0.391364	0.312558	FGG/UTS2	2
GO:0097549	chromatin organization involved in negative regulation of transcription	2/131	143/18866	0.261616	0.391364	0.312558	H3-3A/HIRA	2
GO:0097746	regulation of blood vessel diameter	2/131	143/18866	0.261616	0.391364	0.312558	FGG/UTS2	2
GO:0009582	detection of abiotic stimulus	2/131	144/18866	0.264189	0.391364	0.312558	ANO1/CALM1	2
GO:0035150	regulation of tube size	2/131	144/18866	0.264189	0.391364	0.312558	FGG/UTS2	2
GO:0001913	T cell mediated cytotoxicity	1/131	44/18866	0.264305	0.391364	0.312558	CTSC	1
GO:0017145	stem cell division	1/131	44/18866	0.264305	0.391364	0.312558	NCOA3	1
GO:0021575	hindbrain morphogenesis	1/131	44/18866	0.264305	0.391364	0.312558	WNT1	1
GO:0030835	negative regulation of actin filament depolymerization	1/131	44/18866	0.264305	0.391364	0.312558	CAPG	1
GO:0032881	regulation of polysaccharide metabolic process	1/131	44/18866	0.264305	0.391364	0.312558	IGF1	1
GO:0033003	regulation of mast cell activation	1/131	44/18866	0.264305	0.391364	0.312558	IL13	1
GO:0033173	calcineurin-NFAT signaling cascade	1/131	44/18866	0.264305	0.391364	0.312558	IGF1	1
GO:0035307	positive regulation of protein dephosphorylation	1/131	44/18866	0.264305	0.391364	0.312558	CALM1	1
GO:0044091	membrane biogenesis	1/131	44/18866	0.264305	0.391364	0.312558	STX2	1
GO:0045684	positive regulation of epidermis development	1/131	44/18866	0.264305	0.391364	0.312558	NCOA3	1
GO:0045687	positive regulation of glial cell differentiation	1/131	44/18866	0.264305	0.391364	0.312558	MDK	1
GO:0048489	synaptic vesicle transport	1/131	44/18866	0.264305	0.391364	0.312558	CTNNB1	1
GO:0050654	chondroitin sulfate proteoglycan metabolic process	1/131	44/18866	0.264305	0.391364	0.312558	CSPG4	1
GO:0060999	positive regulation of dendritic spine development	1/131	44/18866	0.264305	0.391364	0.312558	IL2	1
GO:0085029	extracellular matrix assembly	1/131	44/18866	0.264305	0.391364	0.312558	PXDN	1
GO:0097028	dendritic cell differentiation	1/131	44/18866	0.264305	0.391364	0.312558	TREM2	1
GO:1901985	positive regulation of protein acetylation	1/131	44/18866	0.264305	0.391364	0.312558	RUVBL2	1
GO:2000404	regulation of T cell migration	1/131	44/18866	0.264305	0.391364	0.312558	PYCARD	1
GO:0030072	peptide hormone secretion	3/131	257/18866	0.264624	0.391632	0.312772	RAB11B/FGG/ANO1	3
GO:0003007	heart morphogenesis	3/131	258/18866	0.266498	0.393995	0.314659	BMP7/WNT16/CTNNB1	3
GO:0051607	defense response to virus	3/131	258/18866	0.266498	0.393995	0.314659	PYCARD/FCN3/IFNB1	3
GO:0006334	nucleosome assembly	2/131	145/18866	0.266762	0.394181	0.314808	H3-3A/HIRA	2
GO:0042542	response to hydrogen peroxide	2/131	146/18866	0.269335	0.396058	0.316307	LCN2/STK24	2
GO:0046631	alpha-beta T cell activation	2/131	146/18866	0.269335	0.396058	0.316307	TNFSF8/IL2	2
GO:0003197	endocardial cushion development	1/131	45/18866	0.269426	0.396058	0.316307	BMP7	1
GO:0034105	positive regulation of tissue remodeling	1/131	45/18866	0.269426	0.396058	0.316307	IL2	1
GO:0034122	negative regulation of toll-like receptor signaling pathway	1/131	45/18866	0.269426	0.396058	0.316307	CD14	1
GO:0035094	response to nicotine	1/131	45/18866	0.269426	0.396058	0.316307	IL13	1
GO:0045616	regulation of keratinocyte differentiation	1/131	45/18866	0.269426	0.396058	0.316307	NCOA3	1
GO:0045911	positive regulation of DNA recombination	1/131	45/18866	0.269426	0.396058	0.316307	IL2	1
GO:0070266	necroptotic process	1/131	45/18866	0.269426	0.396058	0.316307	CD14	1
GO:2001222	regulation of neuron migration	1/131	45/18866	0.269426	0.396058	0.316307	MDK	1
GO:1903362	regulation of cellular protein catabolic process	3/131	260/18866	0.270251	0.397066	0.317112	CTSC/TREM2/WNT1	3
GO:0001894	tissue homeostasis	3/131	261/18866	0.272129	0.39962	0.319151	SERPINA3/CTNNB1/LAMA2	3
GO:0008277	regulation of G protein-coupled receptor signaling pathway	2/131	148/18866	0.274481	0.400017	0.319469	C3/CALM1	2
GO:0071901	negative regulation of protein serine/threonine kinase activity	2/131	148/18866	0.274481	0.400017	0.319469	PYCARD/BMP7	2
GO:0005978	glycogen biosynthetic process	1/131	46/18866	0.274511	0.400017	0.319469	IGF1	1
GO:0007019	microtubule depolymerization	1/131	46/18866	0.274511	0.400017	0.319469	HDGFL3	1
GO:0009250	glucan biosynthetic process	1/131	46/18866	0.274511	0.400017	0.319469	IGF1	1
GO:0014014	negative regulation of gliogenesis	1/131	46/18866	0.274511	0.400017	0.319469	CTNNB1	1
GO:0032309	icosanoid secretion	1/131	46/18866	0.274511	0.400017	0.319469	PLA2G2E	1
GO:0032570	response to progesterone	1/131	46/18866	0.274511	0.400017	0.319469	CATSPERG	1
GO:0035987	endodermal cell differentiation	1/131	46/18866	0.274511	0.400017	0.319469	CTNNB1	1
GO:0043330	response to exogenous dsRNA	1/131	46/18866	0.274511	0.400017	0.319469	IFNB1	1
GO:0048066	developmental pigmentation	1/131	46/18866	0.274511	0.400017	0.319469	KITLG	1
GO:0048538	thymus development	1/131	46/18866	0.274511	0.400017	0.319469	CTNNB1	1
GO:0061028	establishment of endothelial barrier	1/131	46/18866	0.274511	0.400017	0.319469	CTNNB1	1
GO:1900744	regulation of p38MAPK cascade	1/131	46/18866	0.274511	0.400017	0.319469	EMC10	1
GO:2000142	regulation of DNA-templated transcription, initiation	1/131	46/18866	0.274511	0.400017	0.319469	CTNNB1	1
GO:0014074	response to purine-containing compound	2/131	149/18866	0.277054	0.402897	0.321768	BSG/PCK1	2
GO:0031056	regulation of histone modification	2/131	149/18866	0.277054	0.402897	0.321768	RUVBL2/CTNNB1	2
GO:0043524	negative regulation of neuron apoptotic process	2/131	149/18866	0.277054	0.402897	0.321768	MDK/FGF20	2
GO:1903364	positive regulation of cellular protein catabolic process	2/131	149/18866	0.277054	0.402897	0.321768	CTSC/TREM2	2
GO:0048863	stem cell differentiation	3/131	264/18866	0.277775	0.403589	0.322322	BMP7/KITLG/OSM	3
GO:0007157	heterophilic cell-cell adhesion via plasma membrane cell adhesion molecules	1/131	47/18866	0.279561	0.403589	0.322322	VCAM1	1
GO:0022602	ovulation cycle process	1/131	47/18866	0.279561	0.403589	0.322322	PAM	1
GO:0030261	chromosome condensation	1/131	47/18866	0.279561	0.403589	0.322322	H3-3A	1
GO:0031055	chromatin remodeling at centromere	1/131	47/18866	0.279561	0.403589	0.322322	H3-3A	1
GO:0032480	negative regulation of type I interferon production	1/131	47/18866	0.279561	0.403589	0.322322	PYCARD	1
GO:0035850	epithelial cell differentiation involved in kidney development	1/131	47/18866	0.279561	0.403589	0.322322	CTNNB1	1
GO:0042551	neuron maturation	1/131	47/18866	0.279561	0.403589	0.322322	C3	1
GO:0042572	retinol metabolic process	1/131	47/18866	0.279561	0.403589	0.322322	ADH6	1
GO:0043268	positive regulation of potassium ion transport	1/131	47/18866	0.279561	0.403589	0.322322	TREM2	1
GO:0043300	regulation of leukocyte degranulation	1/131	47/18866	0.279561	0.403589	0.322322	IL13	1
GO:0043303	mast cell degranulation	1/131	47/18866	0.279561	0.403589	0.322322	IL13	1
GO:0048483	autonomic nervous system development	1/131	47/18866	0.279561	0.403589	0.322322	CTNNB1	1
GO:0120163	negative regulation of cold-induced thermogenesis	1/131	47/18866	0.279561	0.403589	0.322322	LNPEP	1
GO:0032412	regulation of ion transmembrane transporter activity	3/131	265/18866	0.279659	0.403589	0.322322	TREM2/GRIA4/CALM1	3
GO:0046883	regulation of hormone secretion	3/131	267/18866	0.283432	0.408474	0.326222	FGG/ANO1/OSM	3
GO:0072331	signal transduction by p53 class mediator	3/131	267/18866	0.283432	0.408474	0.326222	CD74/PYCARD/CD44	3
GO:0002279	mast cell activation involved in immune response	1/131	48/18866	0.284576	0.408474	0.326222	IL13	1
GO:0031952	regulation of protein autophosphorylation	1/131	48/18866	0.284576	0.408474	0.326222	CALM1	1
GO:0032648	regulation of interferon-beta production	1/131	48/18866	0.284576	0.408474	0.326222	PYCARD	1
GO:0043370	regulation of CD4-positive, alpha-beta T cell differentiation	1/131	48/18866	0.284576	0.408474	0.326222	IL2	1
GO:0045601	regulation of endothelial cell differentiation	1/131	48/18866	0.284576	0.408474	0.326222	CTNNB1	1
GO:0051972	regulation of telomerase activity	1/131	48/18866	0.284576	0.408474	0.326222	CTNNB1	1
GO:0055023	positive regulation of cardiac muscle tissue growth	1/131	48/18866	0.284576	0.408474	0.326222	IGF1	1
GO:1900271	regulation of long-term synaptic potentiation	1/131	48/18866	0.284576	0.408474	0.326222	ADCY1	1
GO:0007605	sensory perception of sound	2/131	152/18866	0.284768	0.408474	0.326222	TECTA/EPS8L2	2
GO:1903169	regulation of calcium ion transmembrane transport	2/131	152/18866	0.284768	0.408474	0.326222	IL13/CALM1	2
GO:0031331	positive regulation of cellular catabolic process	4/131	390/18866	0.286753	0.411114	0.328331	CTSC/TREM2/SLC4A4/IGF1	4
GO:0002067	glandular epithelial cell differentiation	1/131	49/18866	0.289556	0.412016	0.329051	IL13	1
GO:0002448	mast cell mediated immunity	1/131	49/18866	0.289556	0.412016	0.329051	IL13	1
GO:0006654	phosphatidic acid biosynthetic process	1/131	49/18866	0.289556	0.412016	0.329051	PLA2G2E	1
GO:0006692	prostanoid metabolic process	1/131	49/18866	0.289556	0.412016	0.329051	CD74	1
GO:0006693	prostaglandin metabolic process	1/131	49/18866	0.289556	0.412016	0.329051	CD74	1
GO:0007595	lactation	1/131	49/18866	0.289556	0.412016	0.329051	PAM	1
GO:0015872	dopamine transport	1/131	49/18866	0.289556	0.412016	0.329051	FGF20	1
GO:0018198	peptidyl-cysteine modification	1/131	49/18866	0.289556	0.412016	0.329051	S100A9	1
GO:0034656	nucleobase-containing small molecule catabolic process	1/131	49/18866	0.289556	0.412016	0.329051	DPYS	1
GO:0042059	negative regulation of epidermal growth factor receptor signaling pathway	1/131	49/18866	0.289556	0.412016	0.329051	BTC	1
GO:0045058	T cell selection	1/131	49/18866	0.289556	0.412016	0.329051	CD74	1
GO:0071349	cellular response to interleukin-12	1/131	49/18866	0.289556	0.412016	0.329051	CD47	1
GO:0097720	calcineurin-mediated signaling	1/131	49/18866	0.289556	0.412016	0.329051	IGF1	1
GO:1990090	cellular response to nerve growth factor stimulus	1/131	49/18866	0.289556	0.412016	0.329051	EHD1	1
GO:2000059	negative regulation of ubiquitin-dependent protein catabolic process	1/131	49/18866	0.289556	0.412016	0.329051	WNT1	1
GO:0002262	myeloid cell homeostasis	2/131	154/18866	0.289907	0.412309	0.329285	MERTK/KITLG	2
[truncated: 844 more rows]

## Sheet: GO_CC
ID	Description	GeneRatio	BgRatio	pvalue	p.adjust	qvalue	geneID	Count
GO:0062023	collagen-containing extracellular matrix	26/133	427/19559	1.08e-17	3e-15	2.45e-15	CTSC/MDK/FBN2/LGALS1/C1QB/FGG/SERPINA3/TINAGL1/S100A9/BMP7/FCN3/TECTA/MBL2/ACHE/CSPG4/ASPN/LAMA2/CTSD/PXDN/EDIL3/ANGPT4/FCN2/APOH/LTBP1/ADAMTS8/INHBE	26
GO:0034774	secretory granule lumen	12/133	322/19559	2.09e-06	0.000175	0.000143	CTSC/TOR4A/FGG/SERPINA3/PYCARD/S100A9/MNDA/LCN2/C3/CTSD/APOH/IGF1	12
GO:0060205	cytoplasmic vesicle lumen	12/133	326/19559	2.38e-06	0.000175	0.000143	CTSC/TOR4A/FGG/SERPINA3/PYCARD/S100A9/MNDA/LCN2/C3/CTSD/APOH/IGF1	12
GO:0031983	vesicle lumen	12/133	328/19559	2.53e-06	0.000175	0.000143	CTSC/TOR4A/FGG/SERPINA3/PYCARD/S100A9/MNDA/LCN2/C3/CTSD/APOH/IGF1	12
GO:0005775	vacuolar lumen	8/133	173/19559	2.44e-05	0.001352	0.001105	CTSC/CD74/SERPINA3/PYCARD/MNDA/CSPG4/C3/CTSD	8
GO:0072562	blood microparticle	7/133	148/19559	6.92e-05	0.003195	0.00261	C1QB/FGG/SERPINA3/FCN3/C3/FCN2/ZBTB38	7
GO:0031225	anchored component of membrane	7/133	171/19559	0.00017	0.006747	0.005512	CD14/RAB11B/TFPI/VNN1/TECTA/ACHE/LYPD3	7
GO:0043083	synaptic cleft	3/133	17/19559	0.000195	0.00675	0.005515	ACHE/LAMA2/PRSS12	3
GO:0030667	secretory granule membrane	9/133	306/19559	0.000249	0.007249	0.005922	CD14/BSG/CD44/HLA-C/SLC2A5/VNN1/CD47/ZPBP/PAM	9
GO:0005788	endoplasmic reticulum lumen	9/133	308/19559	0.000262	0.007249	0.005922	CTSC/TOR4A/LGALS1/FGG/WNT1/C3/PPIB/ARSF/LTBP1	9
GO:0005581	collagen trimer	5/133	87/19559	0.000319	0.008027	0.006558	C1QB/FCN3/COLEC10/MBL2/FCN2	5
GO:0035578	azurophil granule lumen	5/133	91/19559	0.000393	0.009063	0.007404	CTSC/SERPINA3/PYCARD/MNDA/C3	5
GO:0042611	MHC protein complex	3/133	25/19559	0.000634	0.012447	0.01017	CD74/HLA-C/HLA-DRA	3
GO:0005766	primary lysosome	6/133	155/19559	0.000674	0.012447	0.01017	CTSC/SERPINA3/PYCARD/VNN1/MNDA/C3	6
GO:0042582	azurophil granule	6/133	155/19559	0.000674	0.012447	0.01017	CTSC/SERPINA3/PYCARD/VNN1/MNDA/C3	6
GO:0030666	endocytic vesicle membrane	6/133	164/19559	0.000905	0.015187	0.012408	RAB11B/CD74/HLA-C/WNT1/HLA-DRA/GRIA4	6
GO:0071556	integral component of lumenal side of endoplasmic reticulum membrane	3/133	29/19559	0.000987	0.015187	0.012408	CD74/HLA-C/HLA-DRA	3
GO:0098553	lumenal side of endoplasmic reticulum membrane	3/133	29/19559	0.000987	0.015187	0.012408	CD74/HLA-C/HLA-DRA	3
GO:0031093	platelet alpha granule lumen	4/133	67/19559	0.001124	0.016393	0.013394	TOR4A/FGG/SERPINA3/IGF1	4
GO:0030139	endocytic vesicle	8/133	313/19559	0.001368	0.018949	0.015482	RAB11B/CD74/HLA-C/RAB11FIP4/WNT1/HLA-DRA/EHD1/GRIA4	8
GO:0098576	lumenal side of membrane	3/133	36/19559	0.001863	0.022968	0.018765	CD74/HLA-C/HLA-DRA	3
GO:0045121	membrane raft	8/133	329/19559	0.001871	0.022968	0.018765	CD14/BSG/TFPI/CTNNB1/CTSD/ANO1/ADCY1/PLVAP	8
GO:0098857	membrane microdomain	8/133	330/19559	0.001907	0.022968	0.018765	CD14/BSG/TFPI/CTNNB1/CTSD/ANO1/ADCY1/PLVAP	8
GO:0001527	microfibril	2/133	10/19559	0.001993	0.022999	0.018791	FBN2/LTBP1	2
GO:0098589	membrane region	8/133	343/19559	0.002423	0.026842	0.02193	CD14/BSG/TFPI/CTNNB1/CTSD/ANO1/ADCY1/PLVAP	8
GO:0030027	lamellipodium	6/133	201/19559	0.002546	0.027121	0.022158	CD44/CAPG/CTNNB1/CSPG4/STX2/KITLG	6
GO:0055038	recycling endosome membrane	4/133	85/19559	0.002704	0.027742	0.022666	RAB11B/HLA-C/RAB11FIP4/EHD1	4
GO:0031091	platelet alpha granule	4/133	91/19559	0.00346	0.034225	0.027962	TOR4A/FGG/SERPINA3/IGF1	4
GO:0005902	microvillus	4/133	93/19559	0.00374	0.035725	0.029189	CD44/DCXR/CTNNB1/VCAM1	4
GO:0098858	actin-based cell projection	6/133	220/19559	0.00397	0.036063	0.029465	CD44/DCXR/CTNNB1/VCAM1/EPS8L2/KITLG	6
GO:0030134	COPII-coated ER to Golgi transport vesicle	4/133	95/19559	0.004036	0.036063	0.029465	CTSC/CD74/HLA-C/HLA-DRA	4
GO:0042613	MHC class II protein complex	2/133	16/19559	0.005174	0.044786	0.036592	CD74/HLA-DRA	2
GO:0042470	melanosome	4/133	105/19559	0.005753	0.046874	0.038297	BSG/CAPG/CTSD/PPIB	4
GO:0048770	pigment granule	4/133	105/19559	0.005753	0.046874	0.038297	BSG/CAPG/CTSD/PPIB	4
GO:0009897	external side of plasma membrane	8/133	417/19559	0.007747	0.061254	0.050046	CSF3R/CD14/CD74/FGG/VCAM1/IL13/ENPEP/IL17A	8
GO:0005798	Golgi-associated vesicle	5/133	181/19559	0.007966	0.061254	0.050046	CTSC/CD74/HLA-C/HLA-DRA/ACR	5
GO:0031252	cell leading edge	8/133	421/19559	0.008182	0.061254	0.050046	CD44/CAPG/CTNNB1/CSPG4/EPS8L2/STX2/KITLG/FRMD4B	8
GO:0012507	ER to Golgi transport vesicle membrane	3/133	62/19559	0.00868	0.063269	0.051693	CD74/HLA-C/HLA-DRA	3
GO:0045177	apical part of cell	8/133	433/19559	0.009598	0.067159	0.054871	F2RL2/CD44/SLC2A5/CTNNB1/CSPG4/VCAM1/ANO1/ENPEP	8
GO:0031258	lamellipodium membrane	2/133	22/19559	0.009698	0.067159	0.054871	CD44/CSPG4	2
GO:0002080	acrosomal membrane	2/133	26/19559	0.013405	0.090567	0.073995	BSG/ZPBP	2
GO:0030658	transport vesicle membrane	5/133	209/19559	0.014191	0.093593	0.076468	RAB11B/CD74/HLA-C/HLA-DRA/PAM	5
GO:0005901	caveola	3/133	82/19559	0.01843	0.118722	0.096999	TFPI/CTNNB1/PLVAP	3
GO:0030133	transport vesicle	7/133	410/19559	0.022149	0.137498	0.112339	RAB11B/CD74/HLA-C/HLA-DRA/STX2/IGF1/PAM	7
GO:0005719	nuclear euchromatin	2/133	34/19559	0.022337	0.137498	0.112339	RUVBL2/CTNNB1	2
GO:0030176	integral component of endoplasmic reticulum membrane	4/133	158/19559	0.022885	0.13781	0.112594	CD74/HLA-C/HLA-DRA/EMC10	4
GO:0042581	specific granule	4/133	160/19559	0.023832	0.140459	0.114758	SLC2A5/LCN2/CD47/CTSD	4
GO:0016323	basolateral plasma membrane	5/133	246/19559	0.026541	0.151585	0.123849	CD44/CTNNB1/STX2/SLC4A4/LPO	5
GO:0031227	intrinsic component of endoplasmic reticulum membrane	4/133	166/19559	0.026815	0.151585	0.123849	CD74/HLA-C/HLA-DRA/EMC10	4
GO:0043202	lysosomal lumen	3/133	96/19559	0.027776	0.153881	0.125725	CD74/CSPG4/CTSD	3
GO:0030669	clathrin-coated endocytic vesicle membrane	2/133	40/19559	0.030249	0.164294	0.134232	CD74/HLA-DRA	2
GO:0000791	euchromatin	2/133	42/19559	0.033099	0.176316	0.144054	RUVBL2/CTNNB1	2
GO:0001726	ruffle	4/133	179/19559	0.034014	0.177773	0.145245	CAPG/CSPG4/EPS8L2/FRMD4B	4
GO:0030662	coated vesicle membrane	4/133	183/19559	0.036435	0.186437	0.152324	CD74/BTC/HLA-C/HLA-DRA	4
GO:0016324	apical plasma membrane	6/133	361/19559	0.037018	0.186437	0.152324	F2RL2/CD44/SLC2A5/CSPG4/ANO1/ENPEP	6
GO:0055037	recycling endosome	4/133	190/19559	0.040905	0.198826	0.162445	RAB11B/HLA-C/RAB11FIP4/EHD1	4
GO:0030660	Golgi-associated vesicle membrane	3/133	112/19559	0.041007	0.198826	0.162445	CD74/HLA-C/HLA-DRA	3
GO:0044853	plasma membrane raft	3/133	113/19559	0.041923	0.198826	0.162445	TFPI/CTNNB1/PLVAP	3
GO:0005765	lysosomal membrane	6/133	375/19559	0.043207	0.198826	0.162445	CD74/VNN1/LNPEP/HLA-DRA/CTSD/ENPEP	6
GO:0098852	lytic vacuole membrane	6/133	375/19559	0.043207	0.198826	0.162445	CD74/VNN1/LNPEP/HLA-DRA/CTSD/ENPEP	6
GO:0001669	acrosomal vesicle	3/133	115/19559	0.043785	0.198826	0.162445	BSG/ACR/ZPBP	3
GO:0030665	clathrin-coated vesicle membrane	3/133	118/19559	0.046654	0.208438	0.170299	CD74/BTC/HLA-DRA	3
GO:0101002	ficolin-1-rich granule	3/133	124/19559	0.052664	0.226042	0.184682	PLEKHO2/MNDA/CTSD	3
GO:1904813	ficolin-1-rich granule lumen	3/133	124/19559	0.052664	0.226042	0.184682	PLEKHO2/MNDA/CTSD	3
GO:0030135	coated vesicle	5/133	298/19559	0.053042	0.226042	0.184682	CTSC/CD74/BTC/HLA-C/HLA-DRA	5
GO:0045334	clathrin-coated endocytic vesicle	2/133	59/19559	0.061076	0.242845	0.198411	CD74/HLA-DRA	2
GO:0046658	anchored component of plasma membrane	2/133	60/19559	0.062909	0.242845	0.198411	CD14/LYPD3	2
GO:0042383	sarcolemma	3/133	135/19559	0.064596	0.242845	0.198411	BSG/SLC2A5/LAMA2	3
GO:0000805	X chromosome	1/133	10/19559	0.065971	0.242845	0.198411	H3-3A	1
GO:0005916	fascia adherens	1/133	10/19559	0.065971	0.242845	0.198411	CTNNB1	1
GO:0005952	cAMP-dependent protein kinase complex	1/133	10/19559	0.065971	0.242845	0.198411	PRKACB	1
GO:0034663	endoplasmic reticulum chaperone complex	1/133	10/19559	0.065971	0.242845	0.198411	PPIB	1
GO:0036128	CatSper complex	1/133	10/19559	0.065971	0.242845	0.198411	CATSPERG	1
GO:0072546	ER membrane protein complex	1/133	10/19559	0.065971	0.242845	0.198411	EMC10	1
GO:1990124	messenger ribonucleoprotein complex	1/133	10/19559	0.065971	0.242845	0.198411	YBX1	1
GO:0035580	specific granule lumen	2/133	62/19559	0.066629	0.242845	0.198411	LCN2/CTSD	2
GO:0005774	vacuolar membrane	6/133	427/19559	0.071653	0.253596	0.207194	CD74/VNN1/LNPEP/HLA-DRA/CTSD/ENPEP	6
GO:0031094	platelet dense tubular network	1/133	11/19559	0.072325	0.253596	0.207194	EHD1	1
GO:1990907	beta-catenin-TCF complex	1/133	11/19559	0.072325	0.253596	0.207194	CTNNB1	1
GO:0034704	calcium channel complex	2/133	67/19559	0.076237	0.259315	0.211866	CATSPERG/CALM1	2
GO:0000812	Swr1 complex	1/133	12/19559	0.078637	0.259315	0.211866	RUVBL2	1
GO:0030877	beta-catenin destruction complex	1/133	12/19559	0.078637	0.259315	0.211866	CTNNB1	1
GO:0044214	spanning component of plasma membrane	1/133	12/19559	0.078637	0.259315	0.211866	SLC4A4	1
GO:1990909	Wnt signalosome	1/133	12/19559	0.078637	0.259315	0.211866	CTNNB1	1
GO:0045171	intercellular bridge	2/133	71/19559	0.084219	0.270333	0.220868	RFXANK/PRKACB	2
GO:0042627	chylomicron	1/133	13/19559	0.084906	0.270333	0.220868	APOH	1
GO:0098993	anchored component of synaptic vesicle membrane	1/133	13/19559	0.084906	0.270333	0.220868	RAB11B	1
GO:0031253	cell projection membrane	5/133	344/19559	0.085935	0.2705	0.221005	CD44/CTNNB1/CSPG4/EPS8L2/EHD1	5
GO:0031089	platelet dense granule lumen	1/133	14/19559	0.091133	0.280801	0.229421	APOH	1
GO:0098862	cluster of actin-based cell projections	3/133	159/19559	0.094452	0.280801	0.229421	DCXR/EPS8L2/ENPEP	3
GO:0031594	neuromuscular junction	2/133	76/19559	0.094534	0.280801	0.229421	ACHE/LAMA2	2
GO:0048786	presynaptic active zone	2/133	76/19559	0.094534	0.280801	0.229421	CTNNB1/STX2	2
GO:0030670	phagocytic vesicle membrane	2/133	77/19559	0.096639	0.280801	0.229421	RAB11B/HLA-C	2
GO:0031011	Ino80 complex	1/133	15/19559	0.097317	0.280801	0.229421	RUVBL2	1
GO:0033202	DNA helicase complex	1/133	15/19559	0.097317	0.280801	0.229421	RUVBL2	1
GO:0098831	presynaptic active zone cytoplasmic component	1/133	15/19559	0.097317	0.280801	0.229421	CTNNB1	1
GO:0098791	Golgi apparatus subcompartment	5/133	368/19559	0.106538	0.303486	0.247955	FUT3/CD74/HLA-DRA/GAL3ST4/PAM	5
GO:0042599	lamellar body	1/133	17/19559	0.109562	0.303486	0.247955	SPINK5	1
GO:0061702	inflammasome complex	1/133	17/19559	0.109562	0.303486	0.247955	PYCARD	1
GO:0099092	postsynaptic density, intracellular component	1/133	17/19559	0.109562	0.303486	0.247955	CTNNB1	1
GO:0098685	Schaffer collateral - CA1 synapse	2/133	84/19559	0.111732	0.306433	0.250363	CTNNB1/ADCY1	2
GO:0031256	leading edge membrane	3/133	175/19559	0.116958	0.317622	0.259505	CD44/CSPG4/EPS8L2	3
GO:0031362	anchored component of external side of plasma membrane	1/133	19/19559	0.121641	0.320901	0.262184	CD14	1
GO:0032426	stereocilium tip	1/133	19/19559	0.121641	0.320901	0.262184	EPS8L2	1
GO:0089717	spanning component of membrane	1/133	19/19559	0.121641	0.320901	0.262184	SLC4A4	1
GO:0035579	specific granule membrane	2/133	91/19559	0.127389	0.323265	0.264115	SLC2A5/CD47	2
GO:0034361	very-low-density lipoprotein particle	1/133	20/19559	0.12762	0.323265	0.264115	APOH	1
GO:0034385	triglyceride-rich plasma lipoprotein particle	1/133	20/19559	0.12762	0.323265	0.264115	APOH	1
GO:0031984	organelle subcompartment	5/133	392/19559	0.129347	0.323265	0.264115	FUT3/CD74/HLA-DRA/GAL3ST4/PAM	5
GO:0032580	Golgi cisterna membrane	2/133	93/19559	0.131954	0.323265	0.264115	FUT3/GAL3ST4	2
GO:0035267	NuA4 histone acetyltransferase complex	1/133	21/19559	0.133558	0.323265	0.264115	RUVBL2	1
GO:0042827	platelet dense granule	1/133	21/19559	0.133558	0.323265	0.264115	APOH	1
GO:0043189	H4/H2A histone acetyltransferase complex	1/133	21/19559	0.133558	0.323265	0.264115	RUVBL2	1
GO:0099091	postsynaptic specialization, intracellular component	1/133	21/19559	0.133558	0.323265	0.264115	CTNNB1	1
GO:0032588	trans-Golgi network membrane	2/133	94/19559	0.13425	0.323265	0.264115	CD74/HLA-DRA	2
GO:0031300	intrinsic component of organelle membrane	5/133	398/19559	0.135374	0.323265	0.264115	RAB11B/CD74/HLA-C/HLA-DRA/EMC10	5
GO:0030136	clathrin-coated vesicle	3/133	194/19559	0.145984	0.344893	0.281786	CD74/BTC/HLA-DRA	3
GO:0034702	ion channel complex	4/133	299/19559	0.146922	0.344893	0.281786	CATSPERG/ANO1/GRIA4/CALM1	4
GO:0031233	intrinsic component of external side of plasma membrane	1/133	24/19559	0.151133	0.349262	0.285355	CD14	1
GO:0005925	focal adhesion	5/133	415/19559	0.153116	0.349262	0.285355	BSG/CD44/CTNNB1/CSPG4/PPIB	5
GO:0005604	basement membrane	2/133	103/19559	0.155301	0.349262	0.285355	ACHE/LAMA2	2
GO:0005796	Golgi lumen	2/133	103/19559	0.155301	0.349262	0.285355	CSPG4/WNT1	2
GO:0097228	sperm principal piece	1/133	25/19559	0.156912	0.349262	0.285355	CATSPERG	1
GO:0097346	INO80-type complex	1/133	25/19559	0.156912	0.349262	0.285355	RUVBL2	1
GO:0030055	cell-substrate junction	5/133	423/19559	0.161789	0.349262	0.285355	BSG/CD44/CTNNB1/CSPG4/PPIB	5
GO:0005903	brush border	2/133	106/19559	0.162453	0.349262	0.285355	DCXR/ENPEP	2
GO:0030175	filopodium	2/133	106/19559	0.162453	0.349262	0.285355	VCAM1/KITLG	2
GO:0031528	microvillus membrane	1/133	26/19559	0.162652	0.349262	0.285355	CTNNB1	1
GO:0032281	AMPA glutamate receptor complex	1/133	26/19559	0.162652	0.349262	0.285355	GRIA4	1
GO:0034364	high-density lipoprotein particle	1/133	27/19559	0.168354	0.358723	0.293086	APOH	1
GO:1902495	transmembrane transporter complex	4/133	322/19559	0.176718	0.368598	0.301154	CATSPERG/ANO1/GRIA4/CALM1	4
GO:0002102	podosome	1/133	29/19559	0.179642	0.368598	0.301154	VCAM1	1
GO:0005689	U12-type spliceosomal complex	1/133	29/19559	0.179642	0.368598	0.301154	YBX1	1
GO:0044665	MLL1/2 complex	1/133	29/19559	0.179642	0.368598	0.301154	RUVBL2	1
GO:0071339	MLL1 complex	1/133	29/19559	0.179642	0.368598	0.301154	RUVBL2	1
GO:0000803	sex chromosome	1/133	30/19559	0.185228	0.37215	0.304056	H3-3A	1
GO:1990351	transporter complex	4/133	330/19559	0.187538	0.37215	0.304056	CATSPERG/ANO1/GRIA4/CALM1	4
GO:0031985	Golgi cisterna	2/133	117/19559	0.189142	0.37215	0.304056	FUT3/GAL3ST4	2
GO:0034703	cation channel complex	3/133	221/19559	0.190699	0.37215	0.304056	CATSPERG/GRIA4/CALM1	3
GO:0016342	catenin complex	1/133	31/19559	0.190777	0.37215	0.304056	CTNNB1	1
GO:0048787	presynaptic active zone membrane	1/133	31/19559	0.190777	0.37215	0.304056	STX2	1
GO:0090543	Flemming body	1/133	31/19559	0.190777	0.37215	0.304056	CAPG	1
GO:0070382	exocytic vesicle	3/133	223/19559	0.194143	0.376067	0.307256	RAB11B/STX2/IGF1	3
GO:0005923	bicellular tight junction	2/133	122/19559	0.201467	0.387544	0.316633	CTNNB1/FRMD4B	2
GO:0005790	smooth endoplasmic reticulum	1/133	34/19559	0.2072	0.393112	0.321182	PPIB	1
GO:0098686	hippocampal mossy fiber to CA3 synapse	1/133	34/19559	0.2072	0.393112	0.321182	ADCY1	1
GO:0031904	endosome lumen	1/133	35/19559	0.2126	0.400614	0.327312	LNPEP	1
GO:0034358	plasma lipoprotein particle	1/133	36/19559	0.217964	0.401503	0.328038	APOH	1
GO:0097546	ciliary base	1/133	36/19559	0.217964	0.401503	0.328038	PRKACB	1
GO:1990777	lipoprotein particle	1/133	36/19559	0.217964	0.401503	0.328038	APOH	1
GO:0070160	tight junction	2/133	129/19559	0.21887	0.401503	0.328038	CTNNB1/FRMD4B	2
GO:0005802	trans-Golgi network	3/133	245/19559	0.232954	0.423356	0.345892	CD74/HLA-DRA/PAM	3
GO:0032994	protein-lipid complex	1/133	39/19559	0.233839	0.423356	0.345892	APOH	1
GO:0000788	nuclear nucleosome	1/133	40/19559	0.239059	0.426262	0.348267	H3-3A	1
GO:0005819	spindle	4/133	367/19559	0.240061	0.426262	0.348267	CAPG/RAB11FIP4/CTNNB1/CALM1	4
GO:0031301	integral component of organelle membrane	4/133	367/19559	0.240061	0.426262	0.348267	CD74/HLA-C/HLA-DRA/EMC10	4
GO:0045335	phagocytic vesicle	2/133	140/19559	0.246451	0.43482	0.355259	RAB11B/HLA-C	2
GO:0099738	cell cortex region	1/133	42/19559	0.249394	0.437229	0.357227	CTNNB1	1
GO:0043296	apical junction complex	2/133	143/19559	0.254001	0.438426	0.358205	CTNNB1/FRMD4B	2
GO:0005891	voltage-gated calcium channel complex	1/133	43/19559	0.254509	0.438426	0.358205	CATSPERG	1
GO:0005769	early endosome	4/133	377/19559	0.254825	0.438426	0.358205	HLA-C/LNPEP/VCAM1/EHD1	4
GO:0001533	cornified envelope	1/133	45/19559	0.264636	0.452495	0.369699	CSTA	1
GO:1902562	H4 histone acetyltransferase complex	1/133	46/19559	0.269648	0.455656	0.372282	RUVBL2	1
GO:0097060	synaptic membrane	4/133	387/19559	0.269774	0.455656	0.372282	CTNNB1/STX2/ADCY1/GRIA4	4
GO:0005795	Golgi stack	2/133	151/19559	0.274155	0.458261	0.374411	FUT3/GAL3ST4	2
GO:0098563	intrinsic component of synaptic vesicle membrane	1/133	47/19559	0.274626	0.458261	0.374411	RAB11B	1
GO:0008328	ionotropic glutamate receptor complex	1/133	49/19559	0.284481	0.471066	0.384872	GRIA4	1
GO:0042734	presynaptic membrane	2/133	156/19559	0.286744	0.471066	0.384872	CTNNB1/STX2	2
GO:0031201	SNARE complex	1/133	50/19559	0.289359	0.471066	0.384872	STX2	1
GO:0034707	chloride channel complex	1/133	50/19559	0.289359	0.471066	0.384872	ANO1	1
GO:0014704	intercalated disc	1/133	51/19559	0.294204	0.471066	0.384872	CTNNB1	1
GO:0098878	neurotransmitter receptor complex	1/133	51/19559	0.294204	0.471066	0.384872	GRIA4	1
GO:0099061	integral component of postsynaptic density membrane	1/133	51/19559	0.294204	0.471066	0.384872	ADCY1	1
GO:0045211	postsynaptic membrane	3/133	280/19559	0.297059	0.472904	0.386374	CTNNB1/ADCY1/GRIA4	3
GO:0031901	early endosome membrane	2/133	161/19559	0.299312	0.473768	0.38708	HLA-C/EHD1	2
GO:0070820	tertiary granule	2/133	164/19559	0.306837	0.476043	0.388939	CD47/CTSD	2
GO:0032154	cleavage furrow	1/133	54/19559	0.308542	0.476043	0.388939	RAB11FIP4	1
GO:0032420	stereocilium	1/133	54/19559	0.308542	0.476043	0.388939	EPS8L2	1
GO:0099146	intrinsic component of postsynaptic density membrane	1/133	54/19559	0.308542	0.476043	0.388939	ADCY1	1
GO:0000922	spindle pole	2/133	165/19559	0.309342	0.476043	0.388939	CTNNB1/CALM1	2
GO:0005912	adherens junction	2/133	166/19559	0.311846	0.47677	0.389533	CTNNB1/FRMD4B	2
GO:1904724	tertiary granule lumen	1/133	55/19559	0.313257	0.47677	0.389533	CTSD	1
GO:0043195	terminal bouton	1/133	56/19559	0.31794	0.481253	0.393196	PRSS12	1
GO:0035577	azurophil granule membrane	1/133	58/19559	0.327211	0.492595	0.402462	VNN1	1
GO:0032421	stereocilium bundle	1/133	59/19559	0.331799	0.496802	0.4059	EPS8L2	1
GO:0043197	dendritic spine	2/133	175/19559	0.334283	0.49783	0.40674	LAMA2/GRIA4	2
GO:0044309	neuron spine	2/133	177/19559	0.339243	0.502515	0.410567	LAMA2/GRIA4	2
GO:0005771	multivesicular body	1/133	62/19559	0.345379	0.508883	0.41577	CD74	1
GO:0030496	midbody	2/133	182/19559	0.351592	0.515296	0.421009	CAPG/RAB11FIP4	2
GO:0016328	lateral plasma membrane	1/133	65/19559	0.358686	0.522926	0.427243	CTNNB1	1
GO:0005876	spindle microtubule	1/133	66/19559	0.363061	0.526533	0.430191	CALM1	1
GO:0032153	cell division site	1/133	72/19559	0.388698	0.553078	0.451878	RAB11FIP4	1
GO:0070821	tertiary granule membrane	1/133	73/19559	0.39287	0.553078	0.451878	CD47	1
GO:0010494	cytoplasmic stress granule	1/133	74/19559	0.397014	0.553078	0.451878	YBX1	1
GO:0044291	cell-cell contact zone	1/133	74/19559	0.397014	0.553078	0.451878	CTNNB1	1
GO:0060170	ciliary membrane	1/133	74/19559	0.397014	0.553078	0.451878	EHD1	1
GO:0070603	SWI/SNF superfamily-type complex	1/133	74/19559	0.397014	0.553078	0.451878	RUVBL2	1
GO:0099060	integral component of postsynaptic specialization membrane	1/133	74/19559	0.397014	0.553078	0.451878	ADCY1	1
GO:0033116	endoplasmic reticulum-Golgi intermediate compartment membrane	1/133	75/19559	0.40113	0.553078	0.451878	CTSC	1
GO:0008021	synaptic vesicle	2/133	205/19559	0.407262	0.553078	0.451878	RAB11B/STX2	2
GO:0032993	protein-DNA complex	2/133	205/19559	0.407262	0.553078	0.451878	CTNNB1/H3-3A	2
GO:0000118	histone deacetylase complex	1/133	77/19559	0.409278	0.553078	0.451878	RUVBL2	1
GO:0035097	histone methyltransferase complex	1/133	77/19559	0.409278	0.553078	0.451878	RUVBL2	1
GO:0098948	intrinsic component of postsynaptic specialization membrane	1/133	77/19559	0.409278	0.553078	0.451878	ADCY1	1
GO:0030017	sarcomere	2/133	207/19559	0.411999	0.553078	0.451878	CTNNB1/CALM1	2
GO:0005881	cytoplasmic microtubule	1/133	78/19559	0.413311	0.553078	0.451878	DCXR	1
GO:1904949	ATPase complex	1/133	78/19559	0.413311	0.553078	0.451878	RUVBL2	1
GO:0000123	histone acetyltransferase complex	1/133	83/19559	0.433069	0.576731	0.471203	RUVBL2	1
GO:0001750	photoreceptor outer segment	1/133	89/19559	0.455908	0.601364	0.491329	MERTK	1
GO:1902554	serine/threonine protein kinase complex	1/133	89/19559	0.455908	0.601364	0.491329	PYCARD	1
GO:0030016	myofibril	2/133	227/19559	0.458303	0.601659	0.49157	CTNNB1/CALM1	2
GO:0098839	postsynaptic density membrane	1/133	92/19559	0.466982	0.606339	0.495394	ADCY1	1
GO:0005811	lipid droplet	1/133	93/19559	0.470624	0.606339	0.495394	EHD1	1
GO:0031248	protein acetyltransferase complex	1/133	93/19559	0.470624	0.606339	0.495394	RUVBL2	1
GO:1902493	acetyltransferase complex	1/133	93/19559	0.470624	0.606339	0.495394	RUVBL2	1
GO:0032587	ruffle membrane	1/133	95/19559	0.477833	0.609953	0.498347	EPS8L2	1
GO:0045095	keratin filament	1/133	95/19559	0.477833	0.609953	0.498347	KRT13	1
GO:0043292	contractile fiber	2/133	238/19559	0.48287	0.613555	0.501289	CTNNB1/CALM1	2
GO:0016605	PML body	1/133	102/19559	0.502307	0.635213	0.518985	HIRA	1
GO:0030672	synaptic vesicle membrane	1/133	104/19559	0.509088	0.635213	0.518985	RAB11B	1
GO:0099501	exocytic vesicle membrane	1/133	104/19559	0.509088	0.635213	0.518985	RAB11B	1
GO:1902911	protein kinase complex	1/133	104/19559	0.509088	0.635213	0.518985	PYCARD	1
GO:0034708	methyltransferase complex	1/133	105/19559	0.512444	0.636534	0.520064	RUVBL2	1
GO:0000786	nucleosome	1/133	108/19559	0.522376	0.645974	0.527777	H3-3A	1
GO:0016363	nuclear matrix	1/133	109/19559	0.525642	0.647124	0.528716	RUVBL2	1
GO:0036126	sperm flagellum	1/133	115/19559	0.544777	0.666473	0.544525	CATSPERG	1
GO:0044815	DNA packaging complex	1/133	116/19559	0.547891	0.666473	0.544525	H3-3A	1
GO:0097733	photoreceptor cell cilium	1/133	117/19559	0.550983	0.666473	0.544525	MERTK	1
GO:0099055	integral component of postsynaptic membrane	1/133	117/19559	0.550983	0.666473	0.544525	ADCY1	1
GO:0099634	postsynaptic specialization membrane	1/133	118/19559	0.554055	0.667275	0.54518	ADCY1	1
GO:0097729	9+2 motile cilium	1/133	120/19559	0.560136	0.671678	0.548777	CATSPERG	1
GO:0098936	intrinsic component of postsynaptic membrane	1/133	122/19559	0.566134	0.673111	0.549948	ADCY1	1
GO:0005770	late endosome	2/133	278/19559	0.566191	0.673111	0.549948	CD74/HLA-DRA	2
GO:0000784	nuclear chromosome, telomeric region	1/133	124/19559	0.572052	0.677172	0.553266	H3-3A	1
GO:0030018	Z disc	1/133	128/19559	0.583647	0.687959	0.562079	CTNNB1	1
GO:0005793	endoplasmic reticulum-Golgi intermediate compartment	1/133	130/19559	0.589328	0.688792	0.56276	CTSC	1
GO:0043679	axon terminus	1/133	130/19559	0.589328	0.688792	0.56276	PRSS12	1
GO:0034399	nuclear periphery	1/133	131/19559	0.592139	0.68917	0.563069	RUVBL2	1
GO:0072686	mitotic spindle	1/133	133/19559	0.597704	0.692737	0.565983	CAPG	1
GO:0097731	9+0 non-motile cilium	1/133	139/19559	0.613952	0.703097	0.574448	MERTK	1
GO:0031674	I band	1/133	140/19559	0.616596	0.703097	0.574448	CTNNB1	1
GO:0031902	late endosome membrane	1/133	140/19559	0.616596	0.703097	0.574448	HLA-DRA	1
GO:0005938	cell cortex	2/133	305/19559	0.616797	0.703097	0.574448	CTNNB1/SPINK5	2
GO:0005814	centriole	1/133	143/19559	0.62442	0.70887	0.579164	CAPG	1
GO:0044306	neuron projection terminus	1/133	149/19559	0.639596	0.723135	0.590819	PRSS12	1
GO:0099699	integral component of synaptic membrane	1/133	154/19559	0.651777	0.733307	0.599129	ADCY1	1
GO:0005911	cell-cell junction	3/133	493/19559	0.655278	0.733307	0.599129	CTNNB1/FRMD4B/PCDH12	3
GO:0043204	perikaryon	1/133	156/19559	0.656534	0.733307	0.599129	PAM	1
GO:0090575	RNA polymerase II transcription regulator complex	1/133	161/19559	0.668147	0.74326	0.607262	CTNNB1	1
GO:0014069	postsynaptic density	2/133	337/19559	0.670813	0.74326	0.607262	CTNNB1/ADCY1	2
GO:0000781	chromosome, telomeric region	1/133	164/19559	0.674926	0.743285	0.607282	H3-3A	1
GO:0099240	intrinsic component of synaptic membrane	1/133	166/19559	0.67937	0.743285	0.607282	ADCY1	1
GO:0032279	asymmetric synapse	2/133	343/19559	0.680233	0.743285	0.607282	CTNNB1/ADCY1	2
GO:0097730	non-motile cilium	1/133	167/19559	0.681569	0.743285	0.607282	MERTK	1
GO:0019897	extrinsic component of plasma membrane	1/133	172/19559	0.692341	0.752072	0.614461	CTNNB1	1
GO:0098978	glutamatergic synapse	2/133	361/19559	0.707189	0.762223	0.622755	IL1RAP/ADCY1	2
GO:0099572	postsynaptic specialization	2/133	361/19559	0.707189	0.762223	0.622755	CTNNB1/ADCY1	2
GO:0098984	neuron to neuron synapse	2/133	368/19559	0.717153	0.769967	0.629082	CTNNB1/ADCY1	2
GO:0005681	spliceosomal complex	1/133	192/19559	0.73193	0.779787	0.637105	YBX1	1
GO:0005741	mitochondrial outer membrane	1/133	192/19559	0.73193	0.779787	0.637105	GK2	1
GO:0031514	motile cilium	1/133	199/19559	0.744556	0.7902	0.645612	CATSPERG	1
GO:0005882	intermediate filament	1/133	215/19559	0.771242	0.814137	0.66517	KRT13	1
GO:0005667	transcription regulator complex	2/133	413/19559	0.77464	0.814137	0.66517	CTNNB1/RFXANK	2
GO:0031968	organelle outer membrane	1/133	218/19559	0.775929	0.814137	0.66517	GK2	1
GO:0019867	outer membrane	1/133	220/19559	0.779	0.814275	0.665283	GK2	1
GO:0005874	microtubule	2/133	431/19559	0.794644	0.827506	0.676092	DCXR/CALM1	2
GO:0036464	cytoplasmic ribonucleoprotein granule	1/133	233/19559	0.797969	0.827855	0.676378	YBX1	1
GO:0035770	ribonucleoprotein granule	1/133	243/19559	0.811453	0.838703	0.685241	YBX1	1
GO:0045111	intermediate filament cytoskeleton	1/133	251/19559	0.821594	0.843527	0.689182	KRT13	1
GO:0061695	transferase complex, transferring phosphorus-containing groups	1/133	253/19559	0.824043	0.843527	0.689182	PYCARD	1
GO:0099568	cytoplasmic region	1/133	254/19559	0.825255	0.843527	0.689182	CTNNB1	1
GO:0005635	nuclear envelope	2/133	473/19559	0.835368	0.850724	0.695062	TOR4A/YBX1	2
GO:0031965	nuclear membrane	1/133	301/19559	0.873782	0.883781	0.72207	YBX1	1
GO:0019898	extrinsic component of membrane	1/133	306/19559	0.878081	0.883781	0.72207	CTNNB1	1
GO:0098802	plasma membrane signaling receptor complex	1/133	307/19559	0.878923	0.883781	0.72207	GRIA4	1
GO:0150034	distal axon	1/133	309/19559	0.88059	0.883781	0.72207	PRSS12	1
GO:0098687	chromosomal region	1/133	350/19559	0.910162	0.910162	0.743625	H3-3A	1

## Sheet: GO_MF
ID	Description	GeneRatio	BgRatio	pvalue	p.adjust	qvalue	geneID	Count
GO:0062023	collagen-containing extracellular matrix	26/133	427/19559	1.08e-17	3e-15	2.45e-15	CTSC/MDK/FBN2/LGALS1/C1QB/FGG/SERPINA3/TINAGL1/S100A9/BMP7/FCN3/TECTA/MBL2/ACHE/CSPG4/ASPN/LAMA2/CTSD/PXDN/EDIL3/ANGPT4/FCN2/APOH/LTBP1/ADAMTS8/INHBE	26
GO:0034774	secretory granule lumen	12/133	322/19559	2.09e-06	0.000175	0.000143	CTSC/TOR4A/FGG/SERPINA3/PYCARD/S100A9/MNDA/LCN2/C3/CTSD/APOH/IGF1	12
GO:0060205	cytoplasmic vesicle lumen	12/133	326/19559	2.38e-06	0.000175	0.000143	CTSC/TOR4A/FGG/SERPINA3/PYCARD/S100A9/MNDA/LCN2/C3/CTSD/APOH/IGF1	12
GO:0031983	vesicle lumen	12/133	328/19559	2.53e-06	0.000175	0.000143	CTSC/TOR4A/FGG/SERPINA3/PYCARD/S100A9/MNDA/LCN2/C3/CTSD/APOH/IGF1	12
GO:0005775	vacuolar lumen	8/133	173/19559	2.44e-05	0.001352	0.001105	CTSC/CD74/SERPINA3/PYCARD/MNDA/CSPG4/C3/CTSD	8
GO:0072562	blood microparticle	7/133	148/19559	6.92e-05	0.003195	0.00261	C1QB/FGG/SERPINA3/FCN3/C3/FCN2/ZBTB38	7
GO:0031225	anchored component of membrane	7/133	171/19559	0.00017	0.006747	0.005512	CD14/RAB11B/TFPI/VNN1/TECTA/ACHE/LYPD3	7
GO:0043083	synaptic cleft	3/133	17/19559	0.000195	0.00675	0.005515	ACHE/LAMA2/PRSS12	3
GO:0030667	secretory granule membrane	9/133	306/19559	0.000249	0.007249	0.005922	CD14/BSG/CD44/HLA-C/SLC2A5/VNN1/CD47/ZPBP/PAM	9
GO:0005788	endoplasmic reticulum lumen	9/133	308/19559	0.000262	0.007249	0.005922	CTSC/TOR4A/LGALS1/FGG/WNT1/C3/PPIB/ARSF/LTBP1	9
GO:0005581	collagen trimer	5/133	87/19559	0.000319	0.008027	0.006558	C1QB/FCN3/COLEC10/MBL2/FCN2	5
GO:0035578	azurophil granule lumen	5/133	91/19559	0.000393	0.009063	0.007404	CTSC/SERPINA3/PYCARD/MNDA/C3	5
GO:0042611	MHC protein complex	3/133	25/19559	0.000634	0.012447	0.01017	CD74/HLA-C/HLA-DRA	3
GO:0005766	primary lysosome	6/133	155/19559	0.000674	0.012447	0.01017	CTSC/SERPINA3/PYCARD/VNN1/MNDA/C3	6
GO:0042582	azurophil granule	6/133	155/19559	0.000674	0.012447	0.01017	CTSC/SERPINA3/PYCARD/VNN1/MNDA/C3	6
GO:0030666	endocytic vesicle membrane	6/133	164/19559	0.000905	0.015187	0.012408	RAB11B/CD74/HLA-C/WNT1/HLA-DRA/GRIA4	6
GO:0071556	integral component of lumenal side of endoplasmic reticulum membrane	3/133	29/19559	0.000987	0.015187	0.012408	CD74/HLA-C/HLA-DRA	3
GO:0098553	lumenal side of endoplasmic reticulum membrane	3/133	29/19559	0.000987	0.015187	0.012408	CD74/HLA-C/HLA-DRA	3
GO:0031093	platelet alpha granule lumen	4/133	67/19559	0.001124	0.016393	0.013394	TOR4A/FGG/SERPINA3/IGF1	4
GO:0030139	endocytic vesicle	8/133	313/19559	0.001368	0.018949	0.015482	RAB11B/CD74/HLA-C/RAB11FIP4/WNT1/HLA-DRA/EHD1/GRIA4	8
GO:0098576	lumenal side of membrane	3/133	36/19559	0.001863	0.022968	0.018765	CD74/HLA-C/HLA-DRA	3
GO:0045121	membrane raft	8/133	329/19559	0.001871	0.022968	0.018765	CD14/BSG/TFPI/CTNNB1/CTSD/ANO1/ADCY1/PLVAP	8
GO:0098857	membrane microdomain	8/133	330/19559	0.001907	0.022968	0.018765	CD14/BSG/TFPI/CTNNB1/CTSD/ANO1/ADCY1/PLVAP	8
GO:0001527	microfibril	2/133	10/19559	0.001993	0.022999	0.018791	FBN2/LTBP1	2
GO:0098589	membrane region	8/133	343/19559	0.002423	0.026842	0.02193	CD14/BSG/TFPI/CTNNB1/CTSD/ANO1/ADCY1/PLVAP	8
GO:0030027	lamellipodium	6/133	201/19559	0.002546	0.027121	0.022158	CD44/CAPG/CTNNB1/CSPG4/STX2/KITLG	6
GO:0055038	recycling endosome membrane	4/133	85/19559	0.002704	0.027742	0.022666	RAB11B/HLA-C/RAB11FIP4/EHD1	4
GO:0031091	platelet alpha granule	4/133	91/19559	0.00346	0.034225	0.027962	TOR4A/FGG/SERPINA3/IGF1	4
GO:0005902	microvillus	4/133	93/19559	0.00374	0.035725	0.029189	CD44/DCXR/CTNNB1/VCAM1	4
GO:0098858	actin-based cell projection	6/133	220/19559	0.00397	0.036063	0.029465	CD44/DCXR/CTNNB1/VCAM1/EPS8L2/KITLG	6
GO:0030134	COPII-coated ER to Golgi transport vesicle	4/133	95/19559	0.004036	0.036063	0.029465	CTSC/CD74/HLA-C/HLA-DRA	4
GO:0042613	MHC class II protein complex	2/133	16/19559	0.005174	0.044786	0.036592	CD74/HLA-DRA	2
GO:0042470	melanosome	4/133	105/19559	0.005753	0.046874	0.038297	BSG/CAPG/CTSD/PPIB	4
GO:0048770	pigment granule	4/133	105/19559	0.005753	0.046874	0.038297	BSG/CAPG/CTSD/PPIB	4
GO:0009897	external side of plasma membrane	8/133	417/19559	0.007747	0.061254	0.050046	CSF3R/CD14/CD74/FGG/VCAM1/IL13/ENPEP/IL17A	8
GO:0005798	Golgi-associated vesicle	5/133	181/19559	0.007966	0.061254	0.050046	CTSC/CD74/HLA-C/HLA-DRA/ACR	5
GO:0031252	cell leading edge	8/133	421/19559	0.008182	0.061254	0.050046	CD44/CAPG/CTNNB1/CSPG4/EPS8L2/STX2/KITLG/FRMD4B	8
GO:0012507	ER to Golgi transport vesicle membrane	3/133	62/19559	0.00868	0.063269	0.051693	CD74/HLA-C/HLA-DRA	3
GO:0045177	apical part of cell	8/133	433/19559	0.009598	0.067159	0.054871	F2RL2/CD44/SLC2A5/CTNNB1/CSPG4/VCAM1/ANO1/ENPEP	8
GO:0031258	lamellipodium membrane	2/133	22/19559	0.009698	0.067159	0.054871	CD44/CSPG4	2
GO:0002080	acrosomal membrane	2/133	26/19559	0.013405	0.090567	0.073995	BSG/ZPBP	2
GO:0030658	transport vesicle membrane	5/133	209/19559	0.014191	0.093593	0.076468	RAB11B/CD74/HLA-C/HLA-DRA/PAM	5
GO:0005901	caveola	3/133	82/19559	0.01843	0.118722	0.096999	TFPI/CTNNB1/PLVAP	3
GO:0030133	transport vesicle	7/133	410/19559	0.022149	0.137498	0.112339	RAB11B/CD74/HLA-C/HLA-DRA/STX2/IGF1/PAM	7
GO:0005719	nuclear euchromatin	2/133	34/19559	0.022337	0.137498	0.112339	RUVBL2/CTNNB1	2
GO:0030176	integral component of endoplasmic reticulum membrane	4/133	158/19559	0.022885	0.13781	0.112594	CD74/HLA-C/HLA-DRA/EMC10	4
GO:0042581	specific granule	4/133	160/19559	0.023832	0.140459	0.114758	SLC2A5/LCN2/CD47/CTSD	4
GO:0016323	basolateral plasma membrane	5/133	246/19559	0.026541	0.151585	0.123849	CD44/CTNNB1/STX2/SLC4A4/LPO	5
GO:0031227	intrinsic component of endoplasmic reticulum membrane	4/133	166/19559	0.026815	0.151585	0.123849	CD74/HLA-C/HLA-DRA/EMC10	4
GO:0043202	lysosomal lumen	3/133	96/19559	0.027776	0.153881	0.125725	CD74/CSPG4/CTSD	3
GO:0030669	clathrin-coated endocytic vesicle membrane	2/133	40/19559	0.030249	0.164294	0.134232	CD74/HLA-DRA	2
GO:0000791	euchromatin	2/133	42/19559	0.033099	0.176316	0.144054	RUVBL2/CTNNB1	2
GO:0001726	ruffle	4/133	179/19559	0.034014	0.177773	0.145245	CAPG/CSPG4/EPS8L2/FRMD4B	4
GO:0030662	coated vesicle membrane	4/133	183/19559	0.036435	0.186437	0.152324	CD74/BTC/HLA-C/HLA-DRA	4
GO:0016324	apical plasma membrane	6/133	361/19559	0.037018	0.186437	0.152324	F2RL2/CD44/SLC2A5/CSPG4/ANO1/ENPEP	6
GO:0055037	recycling endosome	4/133	190/19559	0.040905	0.198826	0.162445	RAB11B/HLA-C/RAB11FIP4/EHD1	4
GO:0030660	Golgi-associated vesicle membrane	3/133	112/19559	0.041007	0.198826	0.162445	CD74/HLA-C/HLA-DRA	3
GO:0044853	plasma membrane raft	3/133	113/19559	0.041923	0.198826	0.162445	TFPI/CTNNB1/PLVAP	3
GO:0005765	lysosomal membrane	6/133	375/19559	0.043207	0.198826	0.162445	CD74/VNN1/LNPEP/HLA-DRA/CTSD/ENPEP	6
GO:0098852	lytic vacuole membrane	6/133	375/19559	0.043207	0.198826	0.162445	CD74/VNN1/LNPEP/HLA-DRA/CTSD/ENPEP	6
GO:0001669	acrosomal vesicle	3/133	115/19559	0.043785	0.198826	0.162445	BSG/ACR/ZPBP	3
GO:0030665	clathrin-coated vesicle membrane	3/133	118/19559	0.046654	0.208438	0.170299	CD74/BTC/HLA-DRA	3
GO:0101002	ficolin-1-rich granule	3/133	124/19559	0.052664	0.226042	0.184682	PLEKHO2/MNDA/CTSD	3
GO:1904813	ficolin-1-rich granule lumen	3/133	124/19559	0.052664	0.226042	0.184682	PLEKHO2/MNDA/CTSD	3
GO:0030135	coated vesicle	5/133	298/19559	0.053042	0.226042	0.184682	CTSC/CD74/BTC/HLA-C/HLA-DRA	5
GO:0045334	clathrin-coated endocytic vesicle	2/133	59/19559	0.061076	0.242845	0.198411	CD74/HLA-DRA	2
GO:0046658	anchored component of plasma membrane	2/133	60/19559	0.062909	0.242845	0.198411	CD14/LYPD3	2
GO:0042383	sarcolemma	3/133	135/19559	0.064596	0.242845	0.198411	BSG/SLC2A5/LAMA2	3
GO:0000805	X chromosome	1/133	10/19559	0.065971	0.242845	0.198411	H3-3A	1
GO:0005916	fascia adherens	1/133	10/19559	0.065971	0.242845	0.198411	CTNNB1	1
GO:0005952	cAMP-dependent protein kinase complex	1/133	10/19559	0.065971	0.242845	0.198411	PRKACB	1
GO:0034663	endoplasmic reticulum chaperone complex	1/133	10/19559	0.065971	0.242845	0.198411	PPIB	1
GO:0036128	CatSper complex	1/133	10/19559	0.065971	0.242845	0.198411	CATSPERG	1
GO:0072546	ER membrane protein complex	1/133	10/19559	0.065971	0.242845	0.198411	EMC10	1
GO:1990124	messenger ribonucleoprotein complex	1/133	10/19559	0.065971	0.242845	0.198411	YBX1	1
GO:0035580	specific granule lumen	2/133	62/19559	0.066629	0.242845	0.198411	LCN2/CTSD	2
GO:0005774	vacuolar membrane	6/133	427/19559	0.071653	0.253596	0.207194	CD74/VNN1/LNPEP/HLA-DRA/CTSD/ENPEP	6
GO:0031094	platelet dense tubular network	1/133	11/19559	0.072325	0.253596	0.207194	EHD1	1
GO:1990907	beta-catenin-TCF complex	1/133	11/19559	0.072325	0.253596	0.207194	CTNNB1	1
GO:0034704	calcium channel complex	2/133	67/19559	0.076237	0.259315	0.211866	CATSPERG/CALM1	2
GO:0000812	Swr1 complex	1/133	12/19559	0.078637	0.259315	0.211866	RUVBL2	1
GO:0030877	beta-catenin destruction complex	1/133	12/19559	0.078637	0.259315	0.211866	CTNNB1	1
GO:0044214	spanning component of plasma membrane	1/133	12/19559	0.078637	0.259315	0.211866	SLC4A4	1
GO:1990909	Wnt signalosome	1/133	12/19559	0.078637	0.259315	0.211866	CTNNB1	1
GO:0045171	intercellular bridge	2/133	71/19559	0.084219	0.270333	0.220868	RFXANK/PRKACB	2
GO:0042627	chylomicron	1/133	13/19559	0.084906	0.270333	0.220868	APOH	1
GO:0098993	anchored component of synaptic vesicle membrane	1/133	13/19559	0.084906	0.270333	0.220868	RAB11B	1
GO:0031253	cell projection membrane	5/133	344/19559	0.085935	0.2705	0.221005	CD44/CTNNB1/CSPG4/EPS8L2/EHD1	5
GO:0031089	platelet dense granule lumen	1/133	14/19559	0.091133	0.280801	0.229421	APOH	1
GO:0098862	cluster of actin-based cell projections	3/133	159/19559	0.094452	0.280801	0.229421	DCXR/EPS8L2/ENPEP	3
GO:0031594	neuromuscular junction	2/133	76/19559	0.094534	0.280801	0.229421	ACHE/LAMA2	2
GO:0048786	presynaptic active zone	2/133	76/19559	0.094534	0.280801	0.229421	CTNNB1/STX2	2
GO:0030670	phagocytic vesicle membrane	2/133	77/19559	0.096639	0.280801	0.229421	RAB11B/HLA-C	2
GO:0031011	Ino80 complex	1/133	15/19559	0.097317	0.280801	0.229421	RUVBL2	1
GO:0033202	DNA helicase complex	1/133	15/19559	0.097317	0.280801	0.229421	RUVBL2	1
GO:0098831	presynaptic active zone cytoplasmic component	1/133	15/19559	0.097317	0.280801	0.229421	CTNNB1	1
GO:0098791	Golgi apparatus subcompartment	5/133	368/19559	0.106538	0.303486	0.247955	FUT3/CD74/HLA-DRA/GAL3ST4/PAM	5
GO:0042599	lamellar body	1/133	17/19559	0.109562	0.303486	0.247955	SPINK5	1
GO:0061702	inflammasome complex	1/133	17/19559	0.109562	0.303486	0.247955	PYCARD	1
GO:0099092	postsynaptic density, intracellular component	1/133	17/19559	0.109562	0.303486	0.247955	CTNNB1	1
GO:0098685	Schaffer collateral - CA1 synapse	2/133	84/19559	0.111732	0.306433	0.250363	CTNNB1/ADCY1	2
GO:0031256	leading edge membrane	3/133	175/19559	0.116958	0.317622	0.259505	CD44/CSPG4/EPS8L2	3
GO:0031362	anchored component of external side of plasma membrane	1/133	19/19559	0.121641	0.320901	0.262184	CD14	1
GO:0032426	stereocilium tip	1/133	19/19559	0.121641	0.320901	0.262184	EPS8L2	1
GO:0089717	spanning component of membrane	1/133	19/19559	0.121641	0.320901	0.262184	SLC4A4	1
GO:0035579	specific granule membrane	2/133	91/19559	0.127389	0.323265	0.264115	SLC2A5/CD47	2
GO:0034361	very-low-density lipoprotein particle	1/133	20/19559	0.12762	0.323265	0.264115	APOH	1
GO:0034385	triglyceride-rich plasma lipoprotein particle	1/133	20/19559	0.12762	0.323265	0.264115	APOH	1
GO:0031984	organelle subcompartment	5/133	392/19559	0.129347	0.323265	0.264115	FUT3/CD74/HLA-DRA/GAL3ST4/PAM	5
GO:0032580	Golgi cisterna membrane	2/133	93/19559	0.131954	0.323265	0.264115	FUT3/GAL3ST4	2
GO:0035267	NuA4 histone acetyltransferase complex	1/133	21/19559	0.133558	0.323265	0.264115	RUVBL2	1
GO:0042827	platelet dense granule	1/133	21/19559	0.133558	0.323265	0.264115	APOH	1
GO:0043189	H4/H2A histone acetyltransferase complex	1/133	21/19559	0.133558	0.323265	0.264115	RUVBL2	1
GO:0099091	postsynaptic specialization, intracellular component	1/133	21/19559	0.133558	0.323265	0.264115	CTNNB1	1
GO:0032588	trans-Golgi network membrane	2/133	94/19559	0.13425	0.323265	0.264115	CD74/HLA-DRA	2
GO:0031300	intrinsic component of organelle membrane	5/133	398/19559	0.135374	0.323265	0.264115	RAB11B/CD74/HLA-C/HLA-DRA/EMC10	5
GO:0030136	clathrin-coated vesicle	3/133	194/19559	0.145984	0.344893	0.281786	CD74/BTC/HLA-DRA	3
GO:0034702	ion channel complex	4/133	299/19559	0.146922	0.344893	0.281786	CATSPERG/ANO1/GRIA4/CALM1	4
GO:0031233	intrinsic component of external side of plasma membrane	1/133	24/19559	0.151133	0.349262	0.285355	CD14	1
GO:0005925	focal adhesion	5/133	415/19559	0.153116	0.349262	0.285355	BSG/CD44/CTNNB1/CSPG4/PPIB	5
GO:0005604	basement membrane	2/133	103/19559	0.155301	0.349262	0.285355	ACHE/LAMA2	2
GO:0005796	Golgi lumen	2/133	103/19559	0.155301	0.349262	0.285355	CSPG4/WNT1	2
GO:0097228	sperm principal piece	1/133	25/19559	0.156912	0.349262	0.285355	CATSPERG	1
GO:0097346	INO80-type complex	1/133	25/19559	0.156912	0.349262	0.285355	RUVBL2	1
GO:0030055	cell-substrate junction	5/133	423/19559	0.161789	0.349262	0.285355	BSG/CD44/CTNNB1/CSPG4/PPIB	5
GO:0005903	brush border	2/133	106/19559	0.162453	0.349262	0.285355	DCXR/ENPEP	2
GO:0030175	filopodium	2/133	106/19559	0.162453	0.349262	0.285355	VCAM1/KITLG	2
GO:0031528	microvillus membrane	1/133	26/19559	0.162652	0.349262	0.285355	CTNNB1	1
GO:0032281	AMPA glutamate receptor complex	1/133	26/19559	0.162652	0.349262	0.285355	GRIA4	1
GO:0034364	high-density lipoprotein particle	1/133	27/19559	0.168354	0.358723	0.293086	APOH	1
GO:1902495	transmembrane transporter complex	4/133	322/19559	0.176718	0.368598	0.301154	CATSPERG/ANO1/GRIA4/CALM1	4
GO:0002102	podosome	1/133	29/19559	0.179642	0.368598	0.301154	VCAM1	1
GO:0005689	U12-type spliceosomal complex	1/133	29/19559	0.179642	0.368598	0.301154	YBX1	1
GO:0044665	MLL1/2 complex	1/133	29/19559	0.179642	0.368598	0.301154	RUVBL2	1
GO:0071339	MLL1 complex	1/133	29/19559	0.179642	0.368598	0.301154	RUVBL2	1
GO:0000803	sex chromosome	1/133	30/19559	0.185228	0.37215	0.304056	H3-3A	1
GO:1990351	transporter complex	4/133	330/19559	0.187538	0.37215	0.304056	CATSPERG/ANO1/GRIA4/CALM1	4
GO:0031985	Golgi cisterna	2/133	117/19559	0.189142	0.37215	0.304056	FUT3/GAL3ST4	2
GO:0034703	cation channel complex	3/133	221/19559	0.190699	0.37215	0.304056	CATSPERG/GRIA4/CALM1	3
GO:0016342	catenin complex	1/133	31/19559	0.190777	0.37215	0.304056	CTNNB1	1
GO:0048787	presynaptic active zone membrane	1/133	31/19559	0.190777	0.37215	0.304056	STX2	1
GO:0090543	Flemming body	1/133	31/19559	0.190777	0.37215	0.304056	CAPG	1
GO:0070382	exocytic vesicle	3/133	223/19559	0.194143	0.376067	0.307256	RAB11B/STX2/IGF1	3
GO:0005923	bicellular tight junction	2/133	122/19559	0.201467	0.387544	0.316633	CTNNB1/FRMD4B	2
GO:0005790	smooth endoplasmic reticulum	1/133	34/19559	0.2072	0.393112	0.321182	PPIB	1
GO:0098686	hippocampal mossy fiber to CA3 synapse	1/133	34/19559	0.2072	0.393112	0.321182	ADCY1	1
GO:0031904	endosome lumen	1/133	35/19559	0.2126	0.400614	0.327312	LNPEP	1
GO:0034358	plasma lipoprotein particle	1/133	36/19559	0.217964	0.401503	0.328038	APOH	1
GO:0097546	ciliary base	1/133	36/19559	0.217964	0.401503	0.328038	PRKACB	1
GO:1990777	lipoprotein particle	1/133	36/19559	0.217964	0.401503	0.328038	APOH	1
GO:0070160	tight junction	2/133	129/19559	0.21887	0.401503	0.328038	CTNNB1/FRMD4B	2
GO:0005802	trans-Golgi network	3/133	245/19559	0.232954	0.423356	0.345892	CD74/HLA-DRA/PAM	3
GO:0032994	protein-lipid complex	1/133	39/19559	0.233839	0.423356	0.345892	APOH	1
GO:0000788	nuclear nucleosome	1/133	40/19559	0.239059	0.426262	0.348267	H3-3A	1
GO:0005819	spindle	4/133	367/19559	0.240061	0.426262	0.348267	CAPG/RAB11FIP4/CTNNB1/CALM1	4
GO:0031301	integral component of organelle membrane	4/133	367/19559	0.240061	0.426262	0.348267	CD74/HLA-C/HLA-DRA/EMC10	4
GO:0045335	phagocytic vesicle	2/133	140/19559	0.246451	0.43482	0.355259	RAB11B/HLA-C	2
GO:0099738	cell cortex region	1/133	42/19559	0.249394	0.437229	0.357227	CTNNB1	1
GO:0043296	apical junction complex	2/133	143/19559	0.254001	0.438426	0.358205	CTNNB1/FRMD4B	2
GO:0005891	voltage-gated calcium channel complex	1/133	43/19559	0.254509	0.438426	0.358205	CATSPERG	1
GO:0005769	early endosome	4/133	377/19559	0.254825	0.438426	0.358205	HLA-C/LNPEP/VCAM1/EHD1	4
GO:0001533	cornified envelope	1/133	45/19559	0.264636	0.452495	0.369699	CSTA	1
GO:1902562	H4 histone acetyltransferase complex	1/133	46/19559	0.269648	0.455656	0.372282	RUVBL2	1
GO:0097060	synaptic membrane	4/133	387/19559	0.269774	0.455656	0.372282	CTNNB1/STX2/ADCY1/GRIA4	4
GO:0005795	Golgi stack	2/133	151/19559	0.274155	0.458261	0.374411	FUT3/GAL3ST4	2
GO:0098563	intrinsic component of synaptic vesicle membrane	1/133	47/19559	0.274626	0.458261	0.374411	RAB11B	1
GO:0008328	ionotropic glutamate receptor complex	1/133	49/19559	0.284481	0.471066	0.384872	GRIA4	1
GO:0042734	presynaptic membrane	2/133	156/19559	0.286744	0.471066	0.384872	CTNNB1/STX2	2
GO:0031201	SNARE complex	1/133	50/19559	0.289359	0.471066	0.384872	STX2	1
GO:0034707	chloride channel complex	1/133	50/19559	0.289359	0.471066	0.384872	ANO1	1
GO:0014704	intercalated disc	1/133	51/19559	0.294204	0.471066	0.384872	CTNNB1	1
GO:0098878	neurotransmitter receptor complex	1/133	51/19559	0.294204	0.471066	0.384872	GRIA4	1
GO:0099061	integral component of postsynaptic density membrane	1/133	51/19559	0.294204	0.471066	0.384872	ADCY1	1
GO:0045211	postsynaptic membrane	3/133	280/19559	0.297059	0.472904	0.386374	CTNNB1/ADCY1/GRIA4	3
GO:0031901	early endosome membrane	2/133	161/19559	0.299312	0.473768	0.38708	HLA-C/EHD1	2
GO:0070820	tertiary granule	2/133	164/19559	0.306837	0.476043	0.388939	CD47/CTSD	2
GO:0032154	cleavage furrow	1/133	54/19559	0.308542	0.476043	0.388939	RAB11FIP4	1
GO:0032420	stereocilium	1/133	54/19559	0.308542	0.476043	0.388939	EPS8L2	1
GO:0099146	intrinsic component of postsynaptic density membrane	1/133	54/19559	0.308542	0.476043	0.388939	ADCY1	1
GO:0000922	spindle pole	2/133	165/19559	0.309342	0.476043	0.388939	CTNNB1/CALM1	2
GO:0005912	adherens junction	2/133	166/19559	0.311846	0.47677	0.389533	CTNNB1/FRMD4B	2
GO:1904724	tertiary granule lumen	1/133	55/19559	0.313257	0.47677	0.389533	CTSD	1
GO:0043195	terminal bouton	1/133	56/19559	0.31794	0.481253	0.393196	PRSS12	1
GO:0035577	azurophil granule membrane	1/133	58/19559	0.327211	0.492595	0.402462	VNN1	1
GO:0032421	stereocilium bundle	1/133	59/19559	0.331799	0.496802	0.4059	EPS8L2	1
GO:0043197	dendritic spine	2/133	175/19559	0.334283	0.49783	0.40674	LAMA2/GRIA4	2
GO:0044309	neuron spine	2/133	177/19559	0.339243	0.502515	0.410567	LAMA2/GRIA4	2
GO:0005771	multivesicular body	1/133	62/19559	0.345379	0.508883	0.41577	CD74	1
GO:0030496	midbody	2/133	182/19559	0.351592	0.515296	0.421009	CAPG/RAB11FIP4	2
GO:0016328	lateral plasma membrane	1/133	65/19559	0.358686	0.522926	0.427243	CTNNB1	1
GO:0005876	spindle microtubule	1/133	66/19559	0.363061	0.526533	0.430191	CALM1	1
GO:0032153	cell division site	1/133	72/19559	0.388698	0.553078	0.451878	RAB11FIP4	1
GO:0070821	tertiary granule membrane	1/133	73/19559	0.39287	0.553078	0.451878	CD47	1
GO:0010494	cytoplasmic stress granule	1/133	74/19559	0.397014	0.553078	0.451878	YBX1	1
GO:0044291	cell-cell contact zone	1/133	74/19559	0.397014	0.553078	0.451878	CTNNB1	1
GO:0060170	ciliary membrane	1/133	74/19559	0.397014	0.553078	0.451878	EHD1	1
GO:0070603	SWI/SNF superfamily-type complex	1/133	74/19559	0.397014	0.553078	0.451878	RUVBL2	1
GO:0099060	integral component of postsynaptic specialization membrane	1/133	74/19559	0.397014	0.553078	0.451878	ADCY1	1
GO:0033116	endoplasmic reticulum-Golgi intermediate compartment membrane	1/133	75/19559	0.40113	0.553078	0.451878	CTSC	1
GO:0008021	synaptic vesicle	2/133	205/19559	0.407262	0.553078	0.451878	RAB11B/STX2	2
GO:0032993	protein-DNA complex	2/133	205/19559	0.407262	0.553078	0.451878	CTNNB1/H3-3A	2
GO:0000118	histone deacetylase complex	1/133	77/19559	0.409278	0.553078	0.451878	RUVBL2	1
GO:0035097	histone methyltransferase complex	1/133	77/19559	0.409278	0.553078	0.451878	RUVBL2	1
GO:0098948	intrinsic component of postsynaptic specialization membrane	1/133	77/19559	0.409278	0.553078	0.451878	ADCY1	1
GO:0030017	sarcomere	2/133	207/19559	0.411999	0.553078	0.451878	CTNNB1/CALM1	2
GO:0005881	cytoplasmic microtubule	1/133	78/19559	0.413311	0.553078	0.451878	DCXR	1
GO:1904949	ATPase complex	1/133	78/19559	0.413311	0.553078	0.451878	RUVBL2	1
GO:0000123	histone acetyltransferase complex	1/133	83/19559	0.433069	0.576731	0.471203	RUVBL2	1
GO:0001750	photoreceptor outer segment	1/133	89/19559	0.455908	0.601364	0.491329	MERTK	1
GO:1902554	serine/threonine protein kinase complex	1/133	89/19559	0.455908	0.601364	0.491329	PYCARD	1
GO:0030016	myofibril	2/133	227/19559	0.458303	0.601659	0.49157	CTNNB1/CALM1	2
GO:0098839	postsynaptic density membrane	1/133	92/19559	0.466982	0.606339	0.495394	ADCY1	1
GO:0005811	lipid droplet	1/133	93/19559	0.470624	0.606339	0.495394	EHD1	1
GO:0031248	protein acetyltransferase complex	1/133	93/19559	0.470624	0.606339	0.495394	RUVBL2	1
GO:1902493	acetyltransferase complex	1/133	93/19559	0.470624	0.606339	0.495394	RUVBL2	1
GO:0032587	ruffle membrane	1/133	95/19559	0.477833	0.609953	0.498347	EPS8L2	1
GO:0045095	keratin filament	1/133	95/19559	0.477833	0.609953	0.498347	KRT13	1
GO:0043292	contractile fiber	2/133	238/19559	0.48287	0.613555	0.501289	CTNNB1/CALM1	2
GO:0016605	PML body	1/133	102/19559	0.502307	0.635213	0.518985	HIRA	1
GO:0030672	synaptic vesicle membrane	1/133	104/19559	0.509088	0.635213	0.518985	RAB11B	1
GO:0099501	exocytic vesicle membrane	1/133	104/19559	0.509088	0.635213	0.518985	RAB11B	1
GO:1902911	protein kinase complex	1/133	104/19559	0.509088	0.635213	0.518985	PYCARD	1
GO:0034708	methyltransferase complex	1/133	105/19559	0.512444	0.636534	0.520064	RUVBL2	1
GO:0000786	nucleosome	1/133	108/19559	0.522376	0.645974	0.527777	H3-3A	1
GO:0016363	nuclear matrix	1/133	109/19559	0.525642	0.647124	0.528716	RUVBL2	1
GO:0036126	sperm flagellum	1/133	115/19559	0.544777	0.666473	0.544525	CATSPERG	1
GO:0044815	DNA packaging complex	1/133	116/19559	0.547891	0.666473	0.544525	H3-3A	1
GO:0097733	photoreceptor cell cilium	1/133	117/19559	0.550983	0.666473	0.544525	MERTK	1
GO:0099055	integral component of postsynaptic membrane	1/133	117/19559	0.550983	0.666473	0.544525	ADCY1	1
GO:0099634	postsynaptic specialization membrane	1/133	118/19559	0.554055	0.667275	0.54518	ADCY1	1
GO:0097729	9+2 motile cilium	1/133	120/19559	0.560136	0.671678	0.548777	CATSPERG	1
GO:0098936	intrinsic component of postsynaptic membrane	1/133	122/19559	0.566134	0.673111	0.549948	ADCY1	1
GO:0005770	late endosome	2/133	278/19559	0.566191	0.673111	0.549948	CD74/HLA-DRA	2
GO:0000784	nuclear chromosome, telomeric region	1/133	124/19559	0.572052	0.677172	0.553266	H3-3A	1
GO:0030018	Z disc	1/133	128/19559	0.583647	0.687959	0.562079	CTNNB1	1
GO:0005793	endoplasmic reticulum-Golgi intermediate compartment	1/133	130/19559	0.589328	0.688792	0.56276	CTSC	1
GO:0043679	axon terminus	1/133	130/19559	0.589328	0.688792	0.56276	PRSS12	1
GO:0034399	nuclear periphery	1/133	131/19559	0.592139	0.68917	0.563069	RUVBL2	1
GO:0072686	mitotic spindle	1/133	133/19559	0.597704	0.692737	0.565983	CAPG	1
GO:0097731	9+0 non-motile cilium	1/133	139/19559	0.613952	0.703097	0.574448	MERTK	1
GO:0031674	I band	1/133	140/19559	0.616596	0.703097	0.574448	CTNNB1	1
GO:0031902	late endosome membrane	1/133	140/19559	0.616596	0.703097	0.574448	HLA-DRA	1
GO:0005938	cell cortex	2/133	305/19559	0.616797	0.703097	0.574448	CTNNB1/SPINK5	2
GO:0005814	centriole	1/133	143/19559	0.62442	0.70887	0.579164	CAPG	1
GO:0044306	neuron projection terminus	1/133	149/19559	0.639596	0.723135	0.590819	PRSS12	1
GO:0099699	integral component of synaptic membrane	1/133	154/19559	0.651777	0.733307	0.599129	ADCY1	1
GO:0005911	cell-cell junction	3/133	493/19559	0.655278	0.733307	0.599129	CTNNB1/FRMD4B/PCDH12	3
GO:0043204	perikaryon	1/133	156/19559	0.656534	0.733307	0.599129	PAM	1
GO:0090575	RNA polymerase II transcription regulator complex	1/133	161/19559	0.668147	0.74326	0.607262	CTNNB1	1
GO:0014069	postsynaptic density	2/133	337/19559	0.670813	0.74326	0.607262	CTNNB1/ADCY1	2
GO:0000781	chromosome, telomeric region	1/133	164/19559	0.674926	0.743285	0.607282	H3-3A	1
GO:0099240	intrinsic component of synaptic membrane	1/133	166/19559	0.67937	0.743285	0.607282	ADCY1	1
GO:0032279	asymmetric synapse	2/133	343/19559	0.680233	0.743285	0.607282	CTNNB1/ADCY1	2
GO:0097730	non-motile cilium	1/133	167/19559	0.681569	0.743285	0.607282	MERTK	1
GO:0019897	extrinsic component of plasma membrane	1/133	172/19559	0.692341	0.752072	0.614461	CTNNB1	1
GO:0098978	glutamatergic synapse	2/133	361/19559	0.707189	0.762223	0.622755	IL1RAP/ADCY1	2
GO:0099572	postsynaptic specialization	2/133	361/19559	0.707189	0.762223	0.622755	CTNNB1/ADCY1	2
GO:0098984	neuron to neuron synapse	2/133	368/19559	0.717153	0.769967	0.629082	CTNNB1/ADCY1	2
GO:0005681	spliceosomal complex	1/133	192/19559	0.73193	0.779787	0.637105	YBX1	1
GO:0005741	mitochondrial outer membrane	1/133	192/19559	0.73193	0.779787	0.637105	GK2	1
GO:0031514	motile cilium	1/133	199/19559	0.744556	0.7902	0.645612	CATSPERG	1
GO:0005882	intermediate filament	1/133	215/19559	0.771242	0.814137	0.66517	KRT13	1
GO:0005667	transcription regulator complex	2/133	413/19559	0.77464	0.814137	0.66517	CTNNB1/RFXANK	2
GO:0031968	organelle outer membrane	1/133	218/19559	0.775929	0.814137	0.66517	GK2	1
GO:0019867	outer membrane	1/133	220/19559	0.779	0.814275	0.665283	GK2	1
GO:0005874	microtubule	2/133	431/19559	0.794644	0.827506	0.676092	DCXR/CALM1	2
GO:0036464	cytoplasmic ribonucleoprotein granule	1/133	233/19559	0.797969	0.827855	0.676378	YBX1	1
GO:0035770	ribonucleoprotein granule	1/133	243/19559	0.811453	0.838703	0.685241	YBX1	1
GO:0045111	intermediate filament cytoskeleton	1/133	251/19559	0.821594	0.843527	0.689182	KRT13	1
GO:0061695	transferase complex, transferring phosphorus-containing groups	1/133	253/19559	0.824043	0.843527	0.689182	PYCARD	1
GO:0099568	cytoplasmic region	1/133	254/19559	0.825255	0.843527	0.689182	CTNNB1	1
GO:0005635	nuclear envelope	2/133	473/19559	0.835368	0.850724	0.695062	TOR4A/YBX1	2
GO:0031965	nuclear membrane	1/133	301/19559	0.873782	0.883781	0.72207	YBX1	1
GO:0019898	extrinsic component of membrane	1/133	306/19559	0.878081	0.883781	0.72207	CTNNB1	1
GO:0098802	plasma membrane signaling receptor complex	1/133	307/19559	0.878923	0.883781	0.72207	GRIA4	1
GO:0150034	distal axon	1/133	309/19559	0.88059	0.883781	0.72207	PRSS12	1
GO:0098687	chromosomal region	1/133	350/19559	0.910162	0.910162	0.743625	H3-3A	1

## Sheet: UPGENE_KEGG
ID	Description	GeneRatio	BgRatio	enrich_factor	pvalue	qvalue	geneID
hsa05150	Staphylococcus aureus infection	6/54	71/5906	9.24	3.99e-05	0.004091	3860/713/2266/4153/3122/718
hsa04610	Complement and coagulation cascades	6/54	78/5906	8.41	6.82e-05	0.004091	713/2266/2151/7035/4153/718
hsa04060	Cytokine-cytokine receptor interaction	9/54	246/5906	4	0.000335	0.013402	1441/944/9573/3556/655/3558/50616/9966/3596
hsa05320	Autoimmune thyroid disease	4/54	46/5906	9.51	0.000767	0.022996	7038/3107/3558/3122
hsa05321	Inflammatory bowel disease	4/54	59/5906	7.41	0.001958	0.04363	3558/50616/3122/3596
hsa04612	Antigen processing and presentation	4/54	65/5906	6.73	0.002798	0.04363	972/3107/3122/8625
hsa05133	Pertussis	4/54	65/5906	6.73	0.002798	0.04363	929/713/29108/718
hsa05330	Allograft rejection	3/54	33/5906	9.94	0.003248	0.04363	3107/3558/3122
hsa05152	Tuberculosis	6/54	161/5906	4.08	0.003272	0.04363	929/972/3122/718/1509/8625
hsa05332	Graft-versus-host disease	3/54	36/5906	9.11	0.004169	0.050025	3107/3558/3122
hsa04940	Type I diabetes mellitus	3/54	39/5906	8.41	0.005234	0.057097	3107/3558/3122
hsa04145	Phagosome	5/54	132/5906	4.14	0.006802	0.068018	929/3107/4153/3122/718
hsa04640	Hematopoietic cell lineage	4/54	91/5906	4.81	0.009274	0.085611	1441/929/960/3122
hsa05134	Legionellosis	3/54	50/5906	6.56	0.01046	0.086018	929/29108/718
hsa05217	Basal cell carcinoma	3/54	51/5906	6.43	0.011043	0.086018	51384/1499/7471
hsa04659	Th17 cell differentiation	4/54	98/5906	4.46	0.011961	0.086018	3556/3558/50616/3122
hsa00770	Pantothenate and CoA biosynthesis	2/54	19/5906	11.51	0.012703	0.086018	1807/8876
hsa05416	Viral myocarditis	3/54	54/5906	6.08	0.012903	0.086018	3107/3122/3908
hsa05310	Asthma	2/54	26/5906	8.41	0.023179	0.146395	3122/3596
hsa04936	Alcoholic liver disease	4/54	128/5906	3.42	0.028918	0.17351	929/713/1499/718
hsa04390	Hippo signaling pathway	4/54	130/5906	3.37	0.030385	0.173626	655/51384/1499/7471
hsa04512	ECM-receptor interaction	3/54	79/5906	4.15	0.035083	0.186043	960/961/3908
hsa05171	Coronavirus disease - COVID-19	5/54	201/5906	2.72	0.035658	0.186043	713/2266/3558/4153/718
hsa04658	Th1 and Th2 cell differentiation	3/54	83/5906	3.95	0.039744	0.191588	3558/3122/3596
hsa04657	IL-17 signaling pathway	3/54	85/5906	3.86	0.042186	0.191588	6280/3934/3596
hsa04630	JAK-STAT signaling pathway	4/54	145/5906	3.02	0.042781	0.191588	1441/3558/50616/3596
hsa04916	Melanogenesis	3/54	86/5906	3.82	0.043436	0.191588	51384/1499/7471
hsa04972	Pancreatic secretion	3/54	87/5906	3.77	0.044704	0.191588	440387/1357/30814
hsa05322	Systemic lupus erythematosus	3/54	89/5906	3.69	0.047295	0.195703	713/3122/718
hsa04672	Intestinal immune network for IgA production	2/54	40/5906	5.47	0.051309	0.205236	3558/3122
hsa04625	C-type lectin receptor signaling pathway	3/54	94/5906	3.49	0.054091	0.209386	9261/29108/3558
hsa05142	Chagas disease	3/54	96/5906	3.42	0.056935	0.213507	713/3558/718
hsa05167	Kaposi sarcoma-associated herpesvirus infection	4/54	175/5906	2.5	0.075009	0.272761	9261/3107/1499/718
hsa04142	Lysosome	3/54	111/5906	2.96	0.080448	0.283935	1075/4668/1509
hsa05205	Proteoglycans in cancer	4/54	183/5906	2.39	0.085236	0.292237	960/51384/1499/7471
hsa04514	Cell adhesion molecules	3/54	122/5906	2.69	0.099972	0.333241	3107/7412/3122
hsa04550	Signaling pathways regulating pluripotency of stem cells	3/54	124/5906	2.65	0.103713	0.335618	51384/1499/7471
hsa00603	Glycosphingolipid biosynthesis - globo and isoglobo series	1/54	13/5906	8.41	0.112663	0.335618	4668
hsa05224	Breast cancer	3/54	130/5906	2.52	0.115265	0.335618	51384/1499/7471
hsa04934	Cushing syndrome	3/54	133/5906	2.47	0.121218	0.335618	51384/1499/7471
hsa05226	Gastric cancer	3/54	133/5906	2.47	0.121218	0.335618	51384/1499/7471
hsa04144	Endocytosis	4/54	208/5906	2.1	0.1213	0.335618	9230/3107/84440/10938
hsa04310	Wnt signaling pathway	3/54	136/5906	2.41	0.127286	0.335618	51384/1499/7471
hsa05131	Shigellosis	4/54	212/5906	2.06	0.12761	0.335618	929/29108/960/718
hsa05140	Leishmaniasis	2/54	69/5906	3.17	0.130843	0.335618	3122/718
hsa05412	Arrhythmogenic right ventricular cardiomyopathy	2/54	69/5906	3.17	0.130843	0.335618	1499/3908
hsa05165	Human papillomavirus infection	5/54	297/5906	1.84	0.133444	0.335618	3107/51384/1499/7471/3908
hsa00592	alpha-Linolenic acid metabolism	1/54	16/5906	6.84	0.136838	0.335618	30814
hsa00564	Glycerophospholipid metabolism	2/54	71/5906	3.08	0.137044	0.335618	30814/43
hsa00040	Pentose and glucuronate interconversions	1/54	17/5906	6.43	0.144751	0.338144	51181
hsa05225	Hepatocellular carcinoma	3/54	145/5906	2.26	0.146125	0.338144	51384/1499/7471
hsa05200	Pathways in cancer	7/54	481/5906	1.59	0.146529	0.338144	1441/3558/51384/1499/7471/3908/3596
hsa04974	Protein digestion and absorption	2/54	79/5906	2.77	0.162458	0.367829	440387/1357
hsa00591	Linoleic acid metabolism	1/54	20/5906	5.47	0.168067	0.3716	30814
hsa05164	Influenza A	3/54	156/5906	2.1	0.170317	0.3716	9230/29108/3122
hsa04614	Renin-angiotensin system	1/54	21/5906	5.21	0.1757	0.376499	4012
hsa00601	Glycosphingolipid biosynthesis - lacto and neolacto series	1/54	25/5906	4.37	0.205548	0.426656	2525
hsa04064	NF-kappa B signaling pathway	2/54	93/5906	2.35	0.208676	0.426656	929/7412
hsa05203	Viral carcinogenesis	3/54	173/5906	1.9	0.209773	0.426656	9261/3107/718
hsa00410	beta-Alanine metabolism	1/54	28/5906	3.91	0.227235	0.449626	1807
hsa04670	Leukocyte transendothelial migration	2/54	99/5906	2.21	0.228917	0.449626	1499/7412
hsa05146	Amoebiasis	2/54	100/5906	2.19	0.232307	0.449626	929/3908
hsa05145	Toxoplasmosis	2/54	102/5906	2.14	0.239096	0.451829	3122/3908
hsa04130	SNARE interactions in vesicular transport	1/54	30/5906	3.65	0.24137	0.451829	2054
hsa05169	Epstein-Barr virus infection	3/54	191/5906	1.72	0.25356	0.451829	960/3107/3122
hsa00565	Ether lipid metabolism	1/54	32/5906	3.42	0.25525	0.451829	30814
hsa05143	African trypanosomiasis	1/54	32/5906	3.42	0.25525	0.451829	7412
hsa05417	Lipid and atherosclerosis	3/54	192/5906	1.71	0.256036	0.451829	929/29108/7412
hsa05340	Primary immunodeficiency	1/54	34/5906	3.22	0.268882	0.461898	8625
hsa04975	Fat digestion and absorption	1/54	35/5906	3.12	0.275605	0.461898	30814
hsa05216	Thyroid cancer	1/54	35/5906	3.12	0.275605	0.461898	1499
hsa05168	Herpes simplex virus 1 infection	4/54	293/5906	1.49	0.27902	0.461898	972/3107/3122/718
hsa05166	Human T-cell leukemia virus 1 infection	3/54	202/5906	1.62	0.280988	0.461898	3107/3558/3122
hsa04915	Estrogen signaling pathway	2/54	117/5906	1.87	0.290213	0.470616	3860/1509
hsa04973	Carbohydrate digestion and absorption	1/54	39/5906	2.8	0.301898	0.479332	6518
hsa04962	Vasopressin-regulated water reabsorption	1/54	40/5906	2.73	0.308323	0.479332	9230
hsa00240	Pyrimidine metabolism	1/54	41/5906	2.67	0.31469	0.479332	1807
hsa05132	Salmonella infection	3/54	217/5906	1.51	0.318834	0.479332	929/29108/1499
hsa04150	mTOR signaling pathway	2/54	126/5906	1.74	0.320784	0.479332	51384/7471
hsa05135	Yersinia infection	2/54	127/5906	1.72	0.324166	0.479332	29108/3558
hsa05418	Fluid shear stress and atherosclerosis	2/54	127/5906	1.72	0.324166	0.479332	1499/7412
hsa04210	Apoptosis	2/54	128/5906	1.71	0.327544	0.479332	1075/1509
hsa05144	Malaria	1/54	44/5906	2.49	0.333449	0.482095	7412
hsa00561	Glycerolipid metabolism	1/54	46/5906	2.38	0.345674	0.49382	2712
hsa00590	Arachidonic acid metabolism	1/54	47/5906	2.33	0.351703	0.496523	30814
hsa04218	Cellular senescence	2/54	141/5906	1.55	0.371017	0.517629	9261/3107
hsa04623	Cytosolic DNA-sensing pathway	1/54	51/5906	2.14	0.375281	0.517629	29108
hsa04370	VEGF signaling pathway	1/54	52/5906	2.1	0.381043	0.518012	9261
hsa04613	Neutrophil extracellular trap formation	2/54	145/5906	1.51	0.384192	0.518012	2266/718
hsa00983	Drug metabolism - other enzymes	1/54	55/5906	1.99	0.398017	0.524858	1807
hsa05213	Endometrial cancer	1/54	55/5906	1.99	0.398017	0.524858	1499
hsa04664	Fc epsilon RI signaling pathway	1/54	61/5906	1.79	0.430606	0.559347	3596
hsa04010	MAPK signaling pathway	3/54	269/5906	1.22	0.449028	0.559347	9261/929/3556
hsa03320	PPAR signaling pathway	1/54	65/5906	1.68	0.451363	0.559347	2712
hsa04918	Thyroid hormone synthesis	1/54	65/5906	1.68	0.451363	0.559347	7038
hsa05221	Acute myeloid leukemia	1/54	65/5906	1.68	0.451363	0.559347	929
hsa05202	Transcriptional misregulation in cancer	2/54	168/5906	1.3	0.457511	0.559347	929/51384
hsa04520	Adherens junction	1/54	67/5906	1.63	0.461461	0.559347	1499
hsa04721	Synaptic vesicle cycle	1/54	67/5906	1.63	0.461461	0.559347	2054
hsa05100	Bacterial invasion of epithelial cells	1/54	69/5906	1.59	0.471377	0.565652	1499
hsa04510	Focal adhesion	2/54	186/5906	1.18	0.511407	0.593228	1499/3908
hsa04080	Neuroactive ligand-receptor interaction	3/54	296/5906	1.11	0.513143	0.593228	2151/10911/718
hsa04012	ErbB signaling pathway	1/54	79/5906	1.38	0.51833	0.593228	685
hsa05323	Rheumatoid arthritis	1/54	80/5906	1.37	0.522794	0.593228	3122
hsa05410	Hypertrophic cardiomyopathy	1/54	81/5906	1.35	0.527217	0.593228	3908
hsa04750	Inflammatory mediator regulation of TRP channels	1/54	82/5906	1.33	0.5316	0.593228	3556
hsa05210	Colorectal cancer	1/54	82/5906	1.33	0.5316	0.593228	1499
hsa04350	TGF-beta signaling pathway	1/54	84/5906	1.3	0.540246	0.593228	655
hsa05414	Dilated cardiomyopathy	1/54	85/5906	1.29	0.54451	0.593228	3908
hsa05163	Human cytomegalovirus infection	2/54	199/5906	1.1	0.54817	0.593228	3107/1499
hsa04061	Viral protein interaction with cytokine and cytokine receptor	1/54	86/5906	1.27	0.548736	0.593228	3558
hsa04151	PI3K-Akt signaling pathway	3/54	317/5906	1.04	0.560338	0.597161	1441/3558/3908
hsa05010	Alzheimer disease	3/54	321/5906	1.02	0.569027	0.597161	51384/1499/7471
hsa05222	Small cell lung cancer	1/54	91/5906	1.2	0.569293	0.597161	3908
hsa04620	Toll-like receptor signaling pathway	1/54	93/5906	1.18	0.577256	0.597161	929
hsa05215	Prostate cancer	1/54	93/5906	1.18	0.577256	0.597161	1499
hsa04725	Cholinergic synapse	1/54	96/5906	1.14	0.58893	0.602797	43
hsa04933	AGE-RAGE signaling pathway in diabetic complications	1/54	97/5906	1.13	0.592751	0.602797	7412
hsa04660	T cell receptor signaling pathway	1/54	99/5906	1.1	0.600287	0.605332	3558
hsa04668	TNF signaling pathway	1/54	101/5906	1.08	0.607688	0.607688	7412
hsa04152	AMPK signaling pathway	1/54	105/5906	1.04	0.622086	0.613555	9230
hsa04071	Sphingolipid signaling pathway	1/54	107/5906	1.02	0.62909	0.613555	1509
hsa04611	Platelet activation	1/54	108/5906	1.01	0.632544	0.613555	2266
hsa04650	Natural killer cell mediated cytotoxicity	1/54	111/5906	0.99	0.642717	0.613555	3107
hsa04722	Neurotrophin signaling pathway	1/54	111/5906	0.99	0.642717	0.613555	9261
hsa04270	Vascular smooth muscle contraction	1/54	112/5906	0.98	0.646047	0.613555	30814
hsa04919	Thyroid hormone signaling pathway	1/54	113/5906	0.97	0.649345	0.613555	1499
hsa04140	Autophagy - animal	1/54	122/5906	0.9	0.677709	0.630427	1509
hsa04380	Osteoclast differentiation	1/54	122/5906	0.9	0.677709	0.630427	54209
hsa04217	Necroptosis	1/54	128/5906	0.85	0.695354	0.636965	29108
hsa05162	Measles	1/54	128/5906	0.85	0.695354	0.636965	3558
hsa05022	Pathways of neurodegeneration - multiple diseases	3/54	394/5906	0.83	0.70873	0.6443	51384/1499/7471
hsa05160	Hepatitis C	1/54	142/5906	0.77	0.732921	0.661282	1499
hsa04621	NOD-like receptor signaling pathway	1/54	147/5906	0.74	0.745203	0.664527	29108
hsa05206	MicroRNAs in cancer	1/54	148/5906	0.74	0.747592	0.664527	960
hsa04360	Axon guidance	1/54	155/5906	0.71	0.763712	0.673863	655
hsa05207	Chemical carcinogenesis - receptor activation	1/54	165/5906	0.66	0.785	0.687591	7471
hsa05130	Pathogenic Escherichia coli infection	1/54	169/5906	0.65	0.792978	0.687934	29108
hsa05415	Diabetic cardiomyopathy	1/54	171/5906	0.64	0.796857	0.687934	1509
hsa05170	Human immunodeficiency virus 1 infection	1/54	187/5906	0.58	0.825427	0.705284	3107
hsa04015	Rap1 signaling pathway	1/54	189/5906	0.58	0.828708	0.705284	1499
hsa04014	Ras signaling pathway	1/54	201/5906	0.54	0.847163	0.715912	30814
hsa05020	Prion disease	1/54	223/5906	0.49	0.876065	0.73516	713

## Sheet: DOWNGENE_KEGG
ID	Description	GeneRatio	BgRatio	enrich_factor	pvalue	qvalue	geneID
hsa04151	PI3K-Akt signaling pathway	44434	317/5906	5.73	4.21e-05	0.004474	4254/51378/5008/26281/3456/5105/3562/3479
hsa05200	Pathways in cancer	44465	481/5906	4.25	0.00013	0.004741	4254/107/4312/26281/8202/5567/3562/3479/801
hsa04015	Rap1 signaling pathway	44373	189/5906	7.21	0.000134	0.004741	4254/51378/107/26281/3479/801
hsa04014	Ras signaling pathway	44373	201/5906	6.78	0.000188	0.004989	4254/51378/26281/5567/3479/801
hsa04970	Salivary secretion	44312	78/5906	11.65	0.000338	0.006327	107/4025/5567/801
hsa04750	Inflammatory mediator regulation of TRP channels	44312	82/5906	11.08	0.000409	0.006327	107/5567/3479/801
hsa04713	Circadian entrainment	44312	84/5906	10.82	0.000448	0.006327	107/5567/2893/801
hsa04916	Melanogenesis	44312	86/5906	10.57	0.000491	0.006327	4254/107/5567/801
hsa01522	Endocrine resistance	44312	88/5906	10.33	0.000536	0.006327	107/8202/5567/3479
hsa04913	Ovarian steroidogenesis	44281	40/5906	17.04	0.000672	0.007142	107/5567/3479
hsa04114	Oocyte meiosis	44312	97/5906	9.37	0.000775	0.007487	107/5567/3479/801
hsa04213	Longevity regulating pathway - multiple species	44281	53/5906	12.86	0.001534	0.011857	107/5567/3479
hsa04371	Apelin signaling pathway	44312	117/5906	7.77	0.001561	0.011857	107/5567/4899/801
hsa04915	Estrogen signaling pathway	44312	117/5906	7.77	0.001561	0.011857	107/8202/5567/801
hsa05031	Amphetamine addiction	44281	57/5906	11.96	0.001893	0.013419	5567/2893/801
hsa04720	Long-term potentiation	44281	61/5906	11.17	0.002302	0.015295	107/5567/801
hsa04971	Gastric acid secretion	44281	64/5906	10.65	0.002641	0.016519	107/5567/801
hsa04976	Bile secretion	44281	68/5906	10.02	0.003141	0.018549	107/8671/5567
hsa04060	Cytokine-cytokine receptor interaction	44342	246/5906	4.62	0.003858	0.021579	5008/3605/3456/3562/83729
hsa04964	Proximal tubule bicarbonate reclamation	44253	22/5906	20.65	0.004078	0.021579	8671/5105
hsa04914	Progesterone-mediated oocyte maturation	44281	76/5906	8.97	0.004304	0.021579	107/5567/3479
hsa04211	Longevity regulating pathway	44281	77/5906	8.85	0.004465	0.021579	107/5567/3479
hsa04912	GnRH signaling pathway	44281	80/5906	8.52	0.004972	0.022981	107/5567/801
hsa04010	MAPK signaling pathway	44342	269/5906	4.22	0.005649	0.024086	4254/51378/26281/5567/3479
hsa04925	Aldosterone synthesis and secretion	44281	84/5906	8.11	0.005699	0.024086	107/5567/801
hsa05414	Dilated cardiomyopathy	44281	85/5906	8.02	0.00589	0.024086	107/5567/3479
hsa04922	Glucagon signaling pathway	44281	90/5906	7.57	0.006905	0.02719	5567/5105/801
hsa04724	Glutamatergic synapse	44281	97/5906	7.03	0.008491	0.032242	107/5567/2893
hsa04024	cAMP signaling pathway	44312	191/5906	4.76	0.00907	0.03325	107/5567/2893/801
hsa05163	Human cytomegalovirus infection	44312	199/5906	4.57	0.010448	0.037027	107/5567/3456/801
hsa04935	Growth hormone synthesis, secretion and action	44281	109/5906	6.25	0.011676	0.040044	107/5567/3479
hsa04270	Vascular smooth muscle contraction	44281	112/5906	6.08	0.012567	0.040806	107/5567/801
hsa04926	Relaxin signaling pathway	44281	113/5906	6.03	0.012872	0.040806	107/4312/5567
hsa04728	Dopaminergic synapse	44281	115/5906	5.93	0.013495	0.040806	5567/2893/801
hsa00620	Pyruvate metabolism	44253	41/5906	11.08	0.013754	0.040806	130/5105
hsa04020	Calcium signaling pathway	44312	216/5906	4.21	0.013818	0.040806	107/26281/5567/801
hsa04723	Retrograde endocannabinoid signaling	44281	118/5906	5.78	0.014463	0.041557	107/5567/2893
hsa04910	Insulin signaling pathway	44281	125/5906	5.45	0.016871	0.046289	5567/5105/801
hsa04921	Oxytocin signaling pathway	44281	128/5906	5.32	0.017968	0.046289	107/5567/801
hsa04936	Alcoholic liver disease	44281	128/5906	5.32	0.017968	0.046289	3605/130/3456
hsa05034	Alcoholism	44281	128/5906	5.32	0.017968	0.046289	5567/801/3020
hsa04261	Adrenergic signaling in cardiomyocytes	44281	130/5906	5.24	0.018722	0.046289	107/5567/801
hsa05224	Breast cancer	44281	130/5906	5.24	0.018722	0.046289	26281/8202/3479
hsa04923	Regulation of lipolysis in adipocytes	44253	52/5906	8.74	0.021594	0.052177	107/5567
hsa04927	Cortisol synthesis and secretion	44253	56/5906	8.11	0.024811	0.057629	107/5567
hsa04630	JAK-STAT signaling pathway	44281	145/5906	4.7	0.024935	0.057629	5008/3456/3562
hsa00010	Glycolysis / Gluconeogenesis	44253	59/5906	7.7	0.027346	0.061857	130/5105
hsa04924	Renin secretion	44253	63/5906	7.21	0.030881	0.068398	5567/801
hsa03320	PPAR signaling pathway	44253	65/5906	6.99	0.032713	0.069558	4312/5105
hsa04918	Thyroid hormone synthesis	44253	65/5906	6.99	0.032713	0.069558	107/5567
hsa05207	Chemical carcinogenesis - receptor activation	44281	165/5906	4.13	0.034764	0.071293	107/26281/5567
hsa05214	Glioma	44253	68/5906	6.68	0.035541	0.071293	3479/801
hsa05218	Melanoma	44253	68/5906	6.68	0.035541	0.071293	26281/3479
hsa05202	Transcriptional misregulation in cancer	44281	168/5906	4.06	0.03639	0.071646	3562/3479/3020
hsa04740	Olfactory transduction	44253	71/5906	6.4	0.038461	0.074345	5567/801
hsa04911	Insulin secretion	44253	75/5906	6.06	0.042493	0.080672	107/5567
hsa04727	GABAergic synapse	44253	77/5906	5.9	0.044567	0.083125	107/5567
hsa05032	Morphine addiction	44253	78/5906	5.82	0.045617	0.083618	107/5567
hsa05323	Rheumatoid arthritis	44253	80/5906	5.68	0.047747	0.086038	4312/3605
hsa04540	Gap junction	44253	82/5906	5.54	0.049913	0.088442	107/5567
hsa05417	Lipid and atherosclerosis	44281	192/5906	3.55	0.050801	0.08854	4312/3456/801
hsa04350	TGF-beta signaling pathway	44253	84/5906	5.41	0.052114	0.089364	4052/83729
hsa04657	IL-17 signaling pathway	44253	85/5906	5.34	0.053228	0.089825	4312/3605
hsa04972	Pancreatic secretion	44253	87/5906	5.22	0.055482	0.092165	107/8671
hsa04640	Hematopoietic cell lineage	44253	91/5906	4.99	0.060089	0.098283	4254/3562
hsa04928	Parathyroid hormone synthesis, secretion and action	44253	95/5906	4.78	0.064825	0.103234	107/5567
hsa04725	Cholinergic synapse	44253	96/5906	4.73	0.066029	0.103234	107/5567
hsa05142	Chagas disease	44253	96/5906	4.73	0.066029	0.103234	107/3456
hsa05146	Amoebiasis	44253	100/5906	4.54	0.070919	0.109273	107/5567
hsa04066	HIF-1 signaling pathway	44253	104/5906	4.37	0.075927	0.115317	51378/3479
hsa04152	AMPK signaling pathway	44253	105/5906	4.33	0.077196	0.115594	5105/3479
hsa00770	Pantothenate and CoA biosynthesis	44222	19/5906	11.96	0.080529	0.118034	60496
hsa04611	Platelet activation	44253	108/5906	4.21	0.081046	0.118034	107/5567
hsa04919	Thyroid hormone signaling pathway	44253	113/5906	4.02	0.087594	0.125642	8202/5567
hsa04614	Renin-angiotensin system	44222	21/5906	10.82	0.088633	0.125642	2028
hsa04744	Phototransduction	44222	23/5906	9.88	0.096669	0.133962	801
hsa04068	FoxO signaling pathway	44253	120/5906	3.79	0.097023	0.133962	5105/3479
hsa04550	Signaling pathways regulating pluripotency of stem cells	44253	124/5906	3.66	0.10254	0.139764	83729/3479
hsa00860	Porphyrin and chlorophyll metabolism	44222	26/5906	8.74	0.108595	0.144317	644
hsa05310	Asthma	44222	26/5906	8.74	0.108595	0.144317	3562
hsa04934	Cushing syndrome	44253	133/5906	3.42	0.115265	0.151291	107/5567
hsa04072	Phospholipase D signaling pathway	44253	135/5906	3.37	0.118149	0.153184	4254/107
hsa00020	Citrate cycle (TCA cycle)	44222	29/5906	7.83	0.12037	0.154183	5105
hsa00350	Tyrosine metabolism	44222	31/5906	7.33	0.128136	0.162177	130
hsa05033	Nicotine addiction	44222	32/5906	7.1	0.131995	0.165095	2893
hsa04022	cGMP-PKG signaling pathway	44253	148/5906	3.07	0.137326	0.169767	107/801
hsa04960	Aldosterone-regulated sodium reabsorption	44222	35/5906	6.49	0.143472	0.175325	3479
hsa05152	Tuberculosis	44253	161/5906	2.82	0.157166	0.18729	3456/801
hsa00071	Fatty acid degradation	44222	39/5906	5.82	0.158548	0.18729	130
hsa05219	Bladder cancer	44222	39/5906	5.82	0.158548	0.18729	4312
hsa04962	Vasopressin-regulated water reabsorption	44222	40/5906	5.68	0.162277	0.188327	5567
hsa00830	Retinol metabolism	44222	41/5906	5.54	0.16599	0.188327	130
hsa05030	Cocaine addiction	44222	41/5906	5.54	0.16599	0.188327	5567
hsa04062	Chemokine signaling pathway	44253	167/5906	2.72	0.166511	0.188327	107/5567
hsa04340	Hedgehog signaling pathway	44222	43/5906	5.28	0.173368	0.194019	5567
hsa05110	Vibrio cholerae infection	44222	44/5906	5.16	0.177034	0.19578	5567
hsa05167	Kaposi sarcoma-associated herpesvirus infection	44253	175/5906	2.6	0.179128	0.19578	3456/801
hsa04979	Cholesterol metabolism	44222	45/5906	5.05	0.180684	0.19578	350
hsa04714	Thermogenesis	44253	177/5906	2.57	0.182308	0.19578	107/5567
hsa05205	Proteoglycans in cancer	44253	183/5906	2.48	0.191901	0.204021	5567/3479
hsa00982	Drug metabolism - cytochrome P450	44222	49/5906	4.64	0.19513	0.204795	130
hsa05170	Human immunodeficiency virus 1 infection	44253	187/5906	2.43	0.198338	0.204795	3456/801
hsa04961	Endocrine and other factor-regulated calcium reabsorption	44222	50/5906	4.54	0.198703	0.204795	5567
hsa00980	Metabolism of xenobiotics by cytochrome P450	44222	51/5906	4.45	0.20226	0.204795	130
hsa04623	Cytosolic DNA-sensing pathway	44222	51/5906	4.45	0.20226	0.204795	3456
hsa04730	Long-term depression	44222	54/5906	4.21	0.212843	0.213477	3479
hsa05171	Coronavirus disease - COVID-19	44253	201/5906	2.26	0.221085	0.219247	4312/3456
hsa05166	Human T-cell leukemia virus 1 infection	44253	202/5906	2.25	0.222721	0.219247	107/5567
hsa05321	Inflammatory bowel disease	44222	59/5906	3.85	0.23018	0.224512	3605
hsa04664	Fc epsilon RI signaling pathway	44222	61/5906	3.72	0.237012	0.225697	3562
hsa04742	Taste transduction	44222	61/5906	3.72	0.237012	0.225697	5567
hsa05131	Shigellosis	44253	212/5906	2.14	0.239137	0.225697	3456/3020
hsa05012	Parkinson disease	44253	213/5906	2.13	0.240784	0.225697	5567/801
hsa04115	p53 signaling pathway	44222	64/5906	3.55	0.24715	0.225697	3479
hsa04622	RIG-I-like receptor signaling pathway	44222	64/5906	3.55	0.24715	0.225697	3456
hsa04920	Adipocytokine signaling pathway	44222	65/5906	3.49	0.250501	0.225697	5105
hsa05133	Pertussis	44222	65/5906	3.49	0.250501	0.225697	801
hsa05221	Acute myeloid leukemia	44222	65/5906	3.49	0.250501	0.225697	3562
hsa01521	EGFR tyrosine kinase inhibitor resistance	44222	76/5906	2.99	0.286424	0.255894	3479
hsa05016	Huntington disease	44253	249/5906	1.82	0.300329	0.265525	2893/4899
hsa05410	Hypertrophic cardiomyopathy	44222	81/5906	2.8	0.302199	0.265525	3479
hsa04070	Phosphatidylinositol signaling system	44222	84/5906	2.7	0.311503	0.271457	801
hsa05322	Systemic lupus erythematosus	44222	89/5906	2.55	0.326745	0.282424	3020
hsa04620	Toll-like receptor signaling pathway	44222	93/5906	2.44	0.338705	0.288077	3456
hsa05215	Prostate cancer	44222	93/5906	2.44	0.338705	0.288077	3479
hsa04625	C-type lectin receptor signaling pathway	44222	94/5906	2.42	0.341663	0.288287	801
hsa04726	Serotonergic synapse	44222	95/5906	2.39	0.344608	0.288482	5567
hsa04931	Insulin resistance	44222	97/5906	2.34	0.35046	0.291089	5105
hsa04659	Th17 cell differentiation	44222	98/5906	2.32	0.353367	0.291229	3605
hsa04668	TNF signaling pathway	44222	101/5906	2.25	0.362014	0.29606	3456
hsa00230	Purine metabolism	44222	103/5906	2.21	0.367716	0.298428	107
hsa05165	Human papillomavirus infection	44253	297/5906	1.53	0.378809	0.305102	5567/3456
hsa04650	Natural killer cell mediated cytotoxicity	44222	111/5906	2.05	0.390041	0.309459	3456
hsa04722	Neurotrophin signaling pathway	44222	111/5906	2.05	0.390041	0.309459	801
hsa04140	Autophagy - animal	44222	122/5906	1.86	0.419503	0.325679	5567
hsa04380	Osteoclast differentiation	44222	122/5906	1.86	0.419503	0.325679	3456
hsa04150	mTOR signaling pathway	44222	126/5906	1.8	0.429873	0.325679	3479
hsa05135	Yersinia infection	44222	127/5906	1.79	0.432437	0.325679	3456
hsa05418	Fluid shear stress and atherosclerosis	44222	127/5906	1.79	0.432437	0.325679	801
hsa04210	Apoptosis	44222	128/5906	1.77	0.434991	0.325679	3562
hsa04217	Necroptosis	44222	128/5906	1.77	0.434991	0.325679	3456
hsa05162	Measles	44222	128/5906	1.77	0.434991	0.325679	3456
hsa05226	Gastric cancer	44222	133/5906	1.71	0.447593	0.332771	26281
hsa04310	Wnt signaling pathway	44222	136/5906	1.67	0.455025	0.335947	5567
hsa04218	Cellular senescence	44222	141/5906	1.61	0.467197	0.339632	801
hsa04530	Tight junction	44222	142/5906	1.6	0.4696	0.339632	5567
hsa05160	Hepatitis C	44222	142/5906	1.6	0.4696	0.339632	3456
hsa04613	Neutrophil extracellular trap formation	44222	145/5906	1.57	0.476747	0.342471	3020
hsa04621	NOD-like receptor signaling pathway	44222	147/5906	1.55	0.481459	0.343535	3456
hsa05161	Hepatitis B	44222	151/5906	1.5	0.490763	0.347839	3456
hsa05164	Influenza A	44222	156/5906	1.46	0.502166	0.353564	3456
hsa05022	Pathways of neurodegeneration - multiple diseases	44253	394/5906	1.15	0.525629	0.367649	2893/801
hsa05203	Viral carcinogenesis	44222	173/5906	1.31	0.539131	0.374628	5567
hsa05208	Chemical carcinogenesis - reactive oxygen species	44222	183/5906	1.24	0.559626	0.386345	4025
hsa04510	Focal adhesion	44222	186/5906	1.22	0.565602	0.387951	3479
hsa05169	Epstein-Barr virus infection	44222	191/5906	1.19	0.575389	0.392134	3456
hsa04810	Regulation of actin cytoskeleton	44222	194/5906	1.17	0.581159	0.393544	26281
hsa05020	Prion disease	44222	223/5906	1.02	0.633183	0.426059	5567
hsa05168	Herpes simplex virus 1 infection	44222	293/5906	0.78	0.734423	0.490446	3456
hsa04080	Neuroactive ligand-receptor interaction	44222	296/5906	0.77	0.738097	0.490446	2893
hsa05010	Alzheimer disease	44222	321/5906	0.71	0.766871	0.506401	801
