# Supplementary material for: Identification and Clinical Validation of Key Extracellular Proteins as the Potential Biomarkers in Relapsing-Remitting Multiple Sclerosis
Source: Front Immunol. 2021 Dec 7;12:753929. doi: 10.3389/fimmu.2021.753929 (PMC8688859; doi:10.3389/fimmu.2021.753929)
Supplement: Supplementary file 7 [file Table_4.xlsx]

## Sheet: Sup table 4 PPI network
automated textmining	co-expression	combined score	database annotated	experimentally determined interaction	gene fusion	homology	name	neighborhood on chromosome	node1 string id	node2 string id	phylogenetic cooccurrence	selected
0.425	0	0.424	0	0	0	0	RAB11B (interacts with) RAB11FIP4	0	9606.ENSP00000333547	9606.ENSP00000482620	0	FALSE
0.418	0	0.418	0	0	0	0	NAGA (interacts with) OLFML3	0	9606.ENSP00000379680	9606.ENSP00000322273	0	FALSE
0.451	0	0.451	0	0	0	0	MERTK (interacts with) TREM2	0	9606.ENSP00000295408	9606.ENSP00000362205	0	FALSE
0	0	0.9	0.9	0	0	0	TECTA (interacts with) VNN1	0	9606.ENSP00000376543	9606.ENSP00000356905	0	FALSE
0	0	0.9	0.9	0	0	0	LYPD3 (interacts with) TECTA	0	9606.ENSP00000244333	9606.ENSP00000376543	0	FALSE
0	0	0.9	0.9	0	0	0	LYPD3 (interacts with) VNN1	0	9606.ENSP00000244333	9606.ENSP00000356905	0	FALSE
0.557	0	0.557	0	0	0	0	LPO (interacts with) TG	0	9606.ENSP00000262290	9606.ENSP00000220616	0	FALSE
0.616	0	0.616	0	0	0	0	TNFSF15 (interacts with) TNFSF8	0	9606.ENSP00000363157	9606.ENSP00000223795	0	FALSE
0.072	0	0.613	0.6	0	0	0	GRIA4 (interacts with) PRKACB	0	9606.ENSP00000282499	9606.ENSP00000359719	0	FALSE
0.439	0	0.439	0	0	0	0	GRIA4 (interacts with) TINAGL1	0	9606.ENSP00000282499	9606.ENSP00000271064	0	FALSE
0.606	0	0.606	0	0	0	0	FGF20 (interacts with) IGF1	0	9606.ENSP00000180166	9606.ENSP00000302665	0	FALSE
0.401	0	0.401	0	0	0	0	FBN2 (interacts with) FGG	0	9606.ENSP00000424571	9606.ENSP00000336829	0	FALSE
0.545	0	0.545	0	0	0	0	EDIL3 (interacts with) IL17A	0	9606.ENSP00000296591	9606.ENSP00000344192	0	FALSE
0.466	0	0.466	0	0	0	0	EDIL3 (interacts with) F2RL2	0	9606.ENSP00000296591	9606.ENSP00000296641	0	FALSE
0.406	0	0.406	0	0	0	0	LCN2 (interacts with) VNN1	0	9606.ENSP00000362108	9606.ENSP00000356905	0	FALSE
0.641	0	0.641	0	0	0	0	CSTA (interacts with) HLA-C	0	9606.ENSP00000264474	9606.ENSP00000365402	0	FALSE
0.431	0	0.431	0	0	0	0	IL22 (interacts with) LCN2	0	9606.ENSP00000442424	9606.ENSP00000362108	0	FALSE
0.478	0	0.478	0	0	0	0	IL22 (interacts with) MMP1	0	9606.ENSP00000442424	9606.ENSP00000322788	0	FALSE
0.409	0	0.409	0	0	0	0	IFNB1 (interacts with) TNFSF15	0	9606.ENSP00000369581	9606.ENSP00000363157	0	FALSE
0.713	0	0.713	0	0	0	0	IFNB1 (interacts with) IL17A	0	9606.ENSP00000369581	9606.ENSP00000344192	0	FALSE
0.446	0	0.446	0	0	0	0	IFNB1 (interacts with) IL13	0	9606.ENSP00000369581	9606.ENSP00000304915	0	FALSE
0.635	0	0.635	0	0	0	0	IFNB1 (interacts with) IL2	0	9606.ENSP00000369581	9606.ENSP00000226730	0	FALSE
0	0	0.9	0.9	0	0	0	F2RL2 (interacts with) UTS2	0	9606.ENSP00000296641	9606.ENSP00000054668	0	FALSE
0.552	0	0.552	0	0	0	0	OSM (interacts with) VCAM1	0	9606.ENSP00000215781	9606.ENSP00000294728	0	FALSE
0.116	0	0.631	0.6	0	0	0	CSF3R (interacts with) IL22	0	9606.ENSP00000362195	9606.ENSP00000442424	0	FALSE
0.092	0	0.621	0.6	0	0	0	CSF3R (interacts with) IFNB1	0	9606.ENSP00000362195	9606.ENSP00000369581	0	FALSE
0.162	0	0.65	0.6	0	0	0	CSF3R (interacts with) IL13	0	9606.ENSP00000362195	9606.ENSP00000304915	0	FALSE
0.578	0	0.823	0.6	0	0	0	CSF3R (interacts with) IL3	0	9606.ENSP00000362195	9606.ENSP00000296870	0	FALSE
0.417	0	0.417	0	0	0	0	CSF3R (interacts with) F2RL2	0	9606.ENSP00000362195	9606.ENSP00000296641	0	FALSE
0.442	0	0.442	0	0	0	0	CSF3R (interacts with) KITLG	0	9606.ENSP00000362195	9606.ENSP00000228280	0	FALSE
0.274	0	0.697	0.6	0	0	0	CSF3R (interacts with) IL2	0	9606.ENSP00000362195	9606.ENSP00000226730	0	FALSE
0.287	0	0.702	0.6	0	0	0	CSF3R (interacts with) OSM	0	9606.ENSP00000362195	9606.ENSP00000215781	0	FALSE
0.593	0	0.593	0	0	0	0	CPA1 (interacts with) CTRB2	0	9606.ENSP00000011292	9606.ENSP00000303963	0	FALSE
0.525	0	0.912	0.9	0	0	0.749	COLEC10 (interacts with) MBL2	0	9606.ENSP00000332723	9606.ENSP00000363079	0	FALSE
0.64	0	0.962	0.9	0	0	0	COLEC10 (interacts with) FCN2	0	9606.ENSP00000332723	9606.ENSP00000291744	0	FALSE
0.581	0	0.956	0.9	0	0	0	COLEC10 (interacts with) FCN3	0	9606.ENSP00000332723	9606.ENSP00000270879	0	FALSE
0.574	0	0.574	0	0	0	0	HLA-DRA (interacts with) RFXANK	0	9606.ENSP00000378786	9606.ENSP00000305071	0	FALSE
0.187	0	0.915	0.9	0	0	0	HLA-DRA (interacts with) VCAM1	0	9606.ENSP00000378786	9606.ENSP00000294728	0	FALSE
0.574	0	0.921	0.9	0	0	0.61	HLA-C (interacts with) HLA-DRA	0	9606.ENSP00000365402	9606.ENSP00000378786	0	FALSE
0.185	0	0.915	0.9	0	0	0	HLA-C (interacts with) VCAM1	0	9606.ENSP00000365402	9606.ENSP00000294728	0	FALSE
0.063	0	0.902	0.9	0	0	0	HLA-C (interacts with) LNPEP	0	9606.ENSP00000365402	9606.ENSP00000231368	0	FALSE
0.51	0	0.51	0	0	0	0	HLA-C (interacts with) IL2	0	9606.ENSP00000365402	9606.ENSP00000226730	0	FALSE
0.111	0	0.907	0.9	0	0	0	IL3 (interacts with) PRKACB	0	9606.ENSP00000296870	9606.ENSP00000359719	0	FALSE
0.607	0	0.607	0	0	0	0	IL3 (interacts with) LCN2	0	9606.ENSP00000296870	9606.ENSP00000362108	0	FALSE
0.474	0	0.474	0	0	0	0	IL3 (interacts with) VCAM1	0	9606.ENSP00000296870	9606.ENSP00000294728	0	FALSE
0.92	0	0.92	0	0	0	0	IL3 (interacts with) KITLG	0	9606.ENSP00000296870	9606.ENSP00000228280	0	FALSE
0.473	0	0.473	0	0	0	0	IL3 (interacts with) OSM	0	9606.ENSP00000296870	9606.ENSP00000215781	0	FALSE
0.555	0	0.555	0	0	0	0	KITLG (interacts with) VCAM1	0	9606.ENSP00000228280	9606.ENSP00000294728	0	FALSE
0.446	0	0.446	0	0	0	0	KITLG (interacts with) OSM	0	9606.ENSP00000228280	9606.ENSP00000215781	0	FALSE
0.574	0	0.955	0.9	0	0	0	CD74 (interacts with) HLA-DRA	0	9606.ENSP00000009530	9606.ENSP00000378786	0	FALSE
0.187	0	0.915	0.9	0	0	0	CD74 (interacts with) CTSC	0	9606.ENSP00000009530	9606.ENSP00000227266	0	FALSE
0.197	0	0.916	0.9	0	0	0	CD74 (interacts with) CTSD	0	9606.ENSP00000009530	9606.ENSP00000236671	0	FALSE
0.291	0	0.526	0.36	0	0	0	CD74 (interacts with) HLA-C	0	9606.ENSP00000009530	9606.ENSP00000365402	0	FALSE
0.406	0	0.406	0	0	0	0	CD14 (interacts with) CD44	0	9606.ENSP00000304236	9606.ENSP00000398632	0	FALSE
0	0	0.8	0.8	0	0	0	NCOA3 (interacts with) PRKACB	0	9606.ENSP00000361066	9606.ENSP00000359719	0	FALSE
0.11	0	0.907	0.9	0	0	0	NCOA3 (interacts with) PCK1	0	9606.ENSP00000361066	9606.ENSP00000319814	0	FALSE
0.648	0	0.963	0.9	0	0	0	MNDA (interacts with) PYCARD	0	9606.ENSP00000357123	9606.ENSP00000247470	0	FALSE
0.912	0	0.99	0.9	0	0	0	FCN2 (interacts with) MBL2	0	9606.ENSP00000291744	9606.ENSP00000363079	0	FALSE
0.917	0	0.906	0.9	0	0	0.934	FCN2 (interacts with) FCN3	0	9606.ENSP00000291744	9606.ENSP00000270879	0	FALSE
0.87	0	0.986	0.9	0	0	0	FCN3 (interacts with) MBL2	0	9606.ENSP00000270879	9606.ENSP00000363079	0	FALSE
0.511	0	0.511	0	0	0	0	GIG25 (interacts with) S100A9	0	9606.ENSP00000376793	9606.ENSP00000357727	0	FALSE
0.866	0	0.866	0	0	0	0	IL17A (interacts with) IL22	0	9606.ENSP00000344192	9606.ENSP00000442424	0	FALSE
0.747	0	0.747	0	0	0	0	IL17A (interacts with) LCN2	0	9606.ENSP00000344192	9606.ENSP00000362108	0	FALSE
0.555	0	0.555	0	0	0	0	IL17A (interacts with) S100A9	0	9606.ENSP00000344192	9606.ENSP00000357727	0	FALSE
0.52	0	0.52	0	0	0	0	IL17A (interacts with) TNFSF15	0	9606.ENSP00000344192	9606.ENSP00000363157	0	FALSE
0.708	0	0.708	0	0	0	0	IL17A (interacts with) MMP1	0	9606.ENSP00000344192	9606.ENSP00000322788	0	FALSE
0.68	0	0.68	0	0	0	0	IL17A (interacts with) IL3	0	9606.ENSP00000344192	9606.ENSP00000296870	0	FALSE
0.83	0	0.83	0	0	0	0	IL17A (interacts with) VCAM1	0	9606.ENSP00000344192	9606.ENSP00000294728	0	FALSE
0.423	0	0.422	0	0	0	0	IL17A (interacts with) KITLG	0	9606.ENSP00000344192	9606.ENSP00000228280	0	FALSE
0.944	0	0.944	0	0	0	0	IL17A (interacts with) IL2	0	9606.ENSP00000344192	9606.ENSP00000226730	0	FALSE
0.473	0	0.473	0	0	0	0	IL17A (interacts with) OSM	0	9606.ENSP00000344192	9606.ENSP00000215781	0	FALSE
0.213	0	0.917	0.9	0	0	0	CTSC (interacts with) HLA-DRA	0	9606.ENSP00000227266	9606.ENSP00000378786	0	FALSE
0.07	0	0.903	0.9	0	0	0	CTSC (interacts with) PYCARD	0	9606.ENSP00000227266	9606.ENSP00000247470	0	FALSE
0.051	0	0.901	0.9	0	0	0	CTSC (interacts with) MNDA	0	9606.ENSP00000227266	9606.ENSP00000357123	0	FALSE
0.584	0	0.584	0	0	0	0	CTSC (interacts with) CTSD	0	9606.ENSP00000227266	9606.ENSP00000236671	0	FALSE
0.5	0	0.5	0	0	0	0	CTSC (interacts with) SPINK5	0	9606.ENSP00000227266	9606.ENSP00000352936	0	FALSE
0.898	0	0.989	0.9	0	0	0	IL2 (interacts with) IL3	0	9606.ENSP00000226730	9606.ENSP00000296870	0	FALSE
0.671	0	0.671	0	0	0	0	IL2 (interacts with) IL22	0	9606.ENSP00000226730	9606.ENSP00000442424	0	FALSE
0.627	0	0.627	0	0	0	0	IL2 (interacts with) VCAM1	0	9606.ENSP00000226730	9606.ENSP00000294728	0	FALSE
0.564	0	0.564	0	0	0	0	IL2 (interacts with) KITLG	0	9606.ENSP00000226730	9606.ENSP00000228280	0	FALSE
0.413	0	0.412	0	0	0	0	IL2 (interacts with) TNFSF15	0	9606.ENSP00000226730	9606.ENSP00000363157	0	FALSE
0.448	0	0.448	0	0	0	0	IL2 (interacts with) TG	0	9606.ENSP00000226730	9606.ENSP00000220616	0	FALSE
0.491	0	0.491	0	0	0	0	IL2 (interacts with) LGALS1	0	9606.ENSP00000226730	9606.ENSP00000215909	0	FALSE
0.414	0	0.414	0	0	0	0	IL2 (interacts with) OSM	0	9606.ENSP00000226730	9606.ENSP00000215781	0	FALSE
0	0	0.9	0.9	0	0	0	LGALS1 (interacts with) LTBP1	0	9606.ENSP00000215909	9606.ENSP00000386043	0	FALSE
0.434	0	0.434	0	0	0	0	C1QB (interacts with) C3	0	9606.ENSP00000313967	9606.ENSP00000245907	0	FALSE
0	0	0.9	0.9	0	0	0	CD47 (interacts with) SLC2A5	0	9606.ENSP00000355361	9606.ENSP00000366641	0	FALSE
0.455	0	0.455	0	0	0	0	CD47 (interacts with) NRF1	0	9606.ENSP00000355361	9606.ENSP00000376924	0	FALSE
0.431	0	0.431	0	0	0	0	CD47 (interacts with) TREM2	0	9606.ENSP00000355361	9606.ENSP00000362205	0	FALSE
0.537	0	0.537	0	0	0	0	CD47 (interacts with) COLEC10	0	9606.ENSP00000355361	9606.ENSP00000332723	0	FALSE
0.425	0	0.424	0	0	0	0	CD47 (interacts with) VCAM1	0	9606.ENSP00000355361	9606.ENSP00000294728	0	FALSE
0.411	0	0.41	0	0	0	0	CD47 (interacts with) IL2	0	9606.ENSP00000355361	9606.ENSP00000226730	0	FALSE
0.537	0	0.537	0	0	0	0	MMP1 (interacts with) VCAM1	0	9606.ENSP00000322788	9606.ENSP00000294728	0	FALSE
0.649	0	0.649	0	0	0	0	MMP1 (interacts with) OSM	0	9606.ENSP00000322788	9606.ENSP00000215781	0	FALSE
0.954	0	0.954	0	0	0	0	IL13 (interacts with) IL17A	0	9606.ENSP00000304915	9606.ENSP00000344192	0	FALSE
0.671	0	0.671	0	0	0	0	IL13 (interacts with) IL22	0	9606.ENSP00000304915	9606.ENSP00000442424	0	FALSE
0.673	0	0.673	0	0	0	0	IL13 (interacts with) TNFSF15	0	9606.ENSP00000304915	9606.ENSP00000363157	0	FALSE
0.642	0	0.642	0	0	0	0	IL13 (interacts with) MMP1	0	9606.ENSP00000304915	9606.ENSP00000322788	0	FALSE
0.422	0	0.422	0	0	0	0	IL13 (interacts with) IL1RAP	0	9606.ENSP00000304915	9606.ENSP00000314807	0	FALSE
0.401	0	0.4	0	0	0	0	IL13 (interacts with) SPINK5	0	9606.ENSP00000304915	9606.ENSP00000352936	0	FALSE
0.866	0	0.866	0	0	0	0	IL13 (interacts with) IL3	0	9606.ENSP00000304915	9606.ENSP00000296870	0	FALSE
0.81	0	0.98	0.9	0	0	0	IL13 (interacts with) VCAM1	0	9606.ENSP00000304915	9606.ENSP00000294728	0	FALSE
0.706	0	0.706	0	0	0	0	IL13 (interacts with) KITLG	0	9606.ENSP00000304915	9606.ENSP00000228280	0	FALSE
0.934	0	0.934	0	0	0	0	IL13 (interacts with) IL2	0	9606.ENSP00000304915	9606.ENSP00000226730	0	FALSE
0.458	0	0.457	0	0	0	0	IL13 (interacts with) OSM	0	9606.ENSP00000304915	9606.ENSP00000215781	0	FALSE
0.267	0	0.923	0.9	0	0	0	CTSD (interacts with) LCN2	0	9606.ENSP00000236671	9606.ENSP00000362108	0	FALSE
0.247	0	0.921	0.9	0	0	0	CTSD (interacts with) NCOA3	0	9606.ENSP00000236671	9606.ENSP00000361066	0	FALSE
0	0	0.9	0.9	0	0	0	CTSD (interacts with) HLA-DRA	0	9606.ENSP00000236671	9606.ENSP00000378786	0	FALSE
0.737	0	0.737	0	0	0	0	BSG (interacts with) CD44	0	9606.ENSP00000333769	9606.ENSP00000398632	0	FALSE
0.448	0	0.448	0	0	0	0	BSG (interacts with) CD47	0	9606.ENSP00000333769	9606.ENSP00000355361	0	FALSE
0.763	0	0.975	0.9	0	0	0	BSG (interacts with) MMP1	0	9606.ENSP00000333769	9606.ENSP00000322788	0	FALSE
0.458	0	0.457	0	0	0	0	BSG (interacts with) IL13	0	9606.ENSP00000333769	9606.ENSP00000304915	0	FALSE
0.68	0	0.68	0	0	0	0	BSG (interacts with) IGF1	0	9606.ENSP00000333769	9606.ENSP00000302665	0	FALSE
0.819	0	0.981	0.9	0	0	0	BSG (interacts with) PPIB	0	9606.ENSP00000333769	9606.ENSP00000300026	0	FALSE
0.415	0	0.414	0	0	0	0	BSG (interacts with) CTSD	0	9606.ENSP00000333769	9606.ENSP00000236671	0	FALSE
0.189	0	0.661	0.6	0	0	0	CD44 (interacts with) LAMA2	0	9606.ENSP00000398632	9606.ENSP00000400365	0	FALSE
0.122	0	0.908	0.9	0	0	0	CD44 (interacts with) HLA-DRA	0	9606.ENSP00000398632	9606.ENSP00000378786	0	FALSE
0.227	0	0.919	0.9	0	0	0	CD44 (interacts with) HLA-C	0	9606.ENSP00000398632	9606.ENSP00000365402	0	FALSE
0.627	0	0.627	0	0	0	0	CD44 (interacts with) YBX1	0	9606.ENSP00000398632	9606.ENSP00000361626	0	FALSE
0.633	0	0.633	0	0	0	0	CD44 (interacts with) CD47	0	9606.ENSP00000398632	9606.ENSP00000355361	0	FALSE
0.663	0	0.663	0	0	0	0	CD44 (interacts with) CTNNB1	0	9606.ENSP00000398632	9606.ENSP00000344456	0	FALSE
0.804	0	0.804	0	0	0	0	CD44 (interacts with) IL17A	0	9606.ENSP00000398632	9606.ENSP00000344192	0	FALSE
0.488	0	0.488	0	0	0	0	CD44 (interacts with) MMP1	0	9606.ENSP00000398632	9606.ENSP00000322788	0	FALSE
0.407	0	0.407	0	0	0	0	CD44 (interacts with) CSPG4	0	9606.ENSP00000398632	9606.ENSP00000312506	0	FALSE
0.531	0	0.531	0	0	0	0	CD44 (interacts with) IL13	0	9606.ENSP00000398632	9606.ENSP00000304915	0	FALSE
0.706	0	0.706	0	0	0	0	CD44 (interacts with) IGF1	0	9606.ENSP00000398632	9606.ENSP00000302665	0	FALSE
0.473	0	0.473	0	0	0	0	CD44 (interacts with) IL3	0	9606.ENSP00000398632	9606.ENSP00000296870	0	FALSE
0.712	0	0.712	0	0	0	0	CD44 (interacts with) VCAM1	0	9606.ENSP00000398632	9606.ENSP00000294728	0	FALSE
0.471	0	0.471	0	0	0	0	CD44 (interacts with) WNT1	0	9606.ENSP00000398632	9606.ENSP00000293549	0	FALSE
0.549	0	0.549	0	0	0	0	CD44 (interacts with) KITLG	0	9606.ENSP00000398632	9606.ENSP00000228280	0	FALSE
0.741	0	0.741	0	0	0	0	CD44 (interacts with) IL2	0	9606.ENSP00000398632	9606.ENSP00000226730	0	FALSE
0.782	0	0.936	0.72	0	0	0	CD44 (interacts with) CD74	0	9606.ENSP00000398632	9606.ENSP00000009530	0	FALSE
0.302	0	0.927	0.9	0	0	0	CTNNB1 (interacts with) RUVBL2	0	9606.ENSP00000344456	9606.ENSP00000473172	0	FALSE
0.231	0	0.839	0.8	0	0	0	CTNNB1 (interacts with) PRKACB	0	9606.ENSP00000344456	9606.ENSP00000359719	0	FALSE
0.491	0	0.491	0	0	0	0	CTNNB1 (interacts with) IFNB1	0	9606.ENSP00000344456	9606.ENSP00000369581	0	FALSE
0.483	0	0.483	0	0	0	0	CTNNB1 (interacts with) MDK	0	9606.ENSP00000344456	9606.ENSP00000385451	0	FALSE
0.519	0	0.949	0.9	0	0	0	CTNNB1 (interacts with) IGF1	0	9606.ENSP00000344456	9606.ENSP00000302665	0	FALSE
0	0	0.9	0.9	0	0	0	CTNNB1 (interacts with) F2RL2	0	9606.ENSP00000344456	9606.ENSP00000296641	0	FALSE
0.544	0	0.544	0	0	0	0	CTNNB1 (interacts with) VCAM1	0	9606.ENSP00000344456	9606.ENSP00000294728	0	FALSE
0.937	0	0.993	0.9	0	0	0	CTNNB1 (interacts with) WNT1	0	9606.ENSP00000344456	9606.ENSP00000293549	0	FALSE
0.695	0	0.695	0	0	0	0	CTNNB1 (interacts with) WNT16	0	9606.ENSP00000344456	9606.ENSP00000222462	0	FALSE
0.481	0	0.945	0.9	0	0	0	IGF1 (interacts with) MMP1	0	9606.ENSP00000302665	9606.ENSP00000322788	0	FALSE
0	0	0.9	0.9	0	0	0	IGF1 (interacts with) TOR4A	0	9606.ENSP00000302665	9606.ENSP00000350102	0	FALSE
0.635	0	0.635	0	0	0	0	IGF1 (interacts with) NCOA3	0	9606.ENSP00000302665	9606.ENSP00000361066	0	FALSE
0.457	0	0.457	0	0	0	0	IGF1 (interacts with) IL13	0	9606.ENSP00000302665	9606.ENSP00000304915	0	FALSE
0.421	0	0.42	0	0	0	0	IGF1 (interacts with) IL17A	0	9606.ENSP00000302665	9606.ENSP00000344192	0	FALSE
0.511	0	0.511	0	0	0	0	IGF1 (interacts with) IL3	0	9606.ENSP00000302665	9606.ENSP00000296870	0	FALSE
0.483	0	0.483	0	0	0	0	IGF1 (interacts with) VCAM1	0	9606.ENSP00000302665	9606.ENSP00000294728	0	FALSE
0.427	0	0.426	0	0	0	0	IGF1 (interacts with) WNT1	0	9606.ENSP00000302665	9606.ENSP00000293549	0	FALSE
0.788	0	0.788	0	0	0	0	IGF1 (interacts with) KITLG	0	9606.ENSP00000302665	9606.ENSP00000228280	0	FALSE
0.499	0	0.499	0	0	0	0	IGF1 (interacts with) IL2	0	9606.ENSP00000302665	9606.ENSP00000226730	0	FALSE
0.428	0	0.428	0	0	0	0	IGF1 (interacts with) TG	0	9606.ENSP00000302665	9606.ENSP00000220616	0	FALSE
0.506	0	0.905	0.9	0	0	0.887	WNT1 (interacts with) WNT16	0	9606.ENSP00000293549	9606.ENSP00000222462	0	FALSE
0.429	0	0.428	0	0	0	0	BMP7 (interacts with) CD44	0	9606.ENSP00000379204	9606.ENSP00000398632	0	FALSE
0.434	0	0.434	0	0	0	0	BMP7 (interacts with) CTNNB1	0	9606.ENSP00000379204	9606.ENSP00000344456	0	FALSE
0.769	0	0.769	0	0	0	0	BMP7 (interacts with) IGF1	0	9606.ENSP00000379204	9606.ENSP00000302665	0	FALSE
0.564	0	0.564	0	0	0	0	BMP7 (interacts with) WNT1	0	9606.ENSP00000379204	9606.ENSP00000293549	0	FALSE
0.043	0	0.9	0.9	0	0	0	FGG (interacts with) LTBP1	0	9606.ENSP00000336829	9606.ENSP00000386043	0	FALSE
0	0	0.9	0.9	0	0	0	FGG (interacts with) TOR4A	0	9606.ENSP00000336829	9606.ENSP00000350102	0	FALSE
0.064	0	0.902	0.9	0	0	0	FGG (interacts with) IGF1	0	9606.ENSP00000336829	9606.ENSP00000302665	0	FALSE
0.316	0	0.928	0.9	0	0	0	FGG (interacts with) LGALS1	0	9606.ENSP00000336829	9606.ENSP00000215909	0	FALSE
0.42	0	0.42	0	0	0	0	ENPEP (interacts with) IL2	0	9606.ENSP00000265162	9606.ENSP00000226730	0	FALSE
0.451	0	0.451	0	0	0	0	APOH (interacts with) FGG	0	9606.ENSP00000205948	9606.ENSP00000336829	0	FALSE
0.473	0	0.473	0	0	0	0	APOH (interacts with) C3	0	9606.ENSP00000205948	9606.ENSP00000245907	0	FALSE
0.42	0	0.42	0	0	0	0	APOH (interacts with) ENPEP	0	9606.ENSP00000205948	9606.ENSP00000265162	0	FALSE
0.295	0	0.706	0.6	0	0	0	CALM1 (interacts with) PRKACB	0	9606.ENSP00000349467	9606.ENSP00000359719	0	FALSE
0.441	0	0.441	0	0	0	0	CALM1 (interacts with) NCOA3	0	9606.ENSP00000349467	9606.ENSP00000361066	0	FALSE
0.406	0	0.406	0	0	0	0	CALM1 (interacts with) CTNNB1	0	9606.ENSP00000349467	9606.ENSP00000344456	0	FALSE
0.312	0	0.928	0.9	0	0	0	C3 (interacts with) FGG	0	9606.ENSP00000245907	9606.ENSP00000336829	0	FALSE
0.151	0	0.911	0.9	0	0	0	C3 (interacts with) PYCARD	0	9606.ENSP00000245907	9606.ENSP00000247470	0	FALSE
0.095	0	0.905	0.9	0	0	0	C3 (interacts with) LTBP1	0	9606.ENSP00000245907	9606.ENSP00000386043	0	FALSE
0	0	0.9	0.9	0	0	0	C3 (interacts with) MNDA	0	9606.ENSP00000245907	9606.ENSP00000357123	0	FALSE
0.767	0	0.767	0	0	0	0	C3 (interacts with) MBL2	0	9606.ENSP00000245907	9606.ENSP00000363079	0	FALSE
0.675	0	0.675	0	0	0	0	C3 (interacts with) FCN2	0	9606.ENSP00000245907	9606.ENSP00000291744	0	FALSE
0.669	0	0.669	0	0	0	0	C3 (interacts with) FCN3	0	9606.ENSP00000245907	9606.ENSP00000270879	0	FALSE
0.401	0	0.401	0	0	0	0	C3 (interacts with) GIG25	0	9606.ENSP00000245907	9606.ENSP00000376793	0	FALSE
0.428	0	0.428	0	0	0	0	C3 (interacts with) IL17A	0	9606.ENSP00000245907	9606.ENSP00000344192	0	FALSE
0.166	0	0.913	0.9	0	0	0	C3 (interacts with) CTSC	0	9606.ENSP00000245907	9606.ENSP00000227266	0	FALSE
0.474	0	0.474	0	0	0	0	C3 (interacts with) IL2	0	9606.ENSP00000245907	9606.ENSP00000226730	0	FALSE
0.08	0	0.904	0.9	0	0	0	C3 (interacts with) LGALS1	0	9606.ENSP00000245907	9606.ENSP00000215909	0	FALSE
0.384	0	0.935	0.9	0	0	0	ADCY1 (interacts with) PRKACB	0	9606.ENSP00000297323	9606.ENSP00000359719	0	FALSE
0.429	0	0.762	0.6	0	0	0	ADCY1 (interacts with) CALM1	0	9606.ENSP00000297323	9606.ENSP00000349467	0	FALSE
0.044	0	0.9	0.9	0	0	0	ADCY1 (interacts with) C3	0	9606.ENSP00000297323	9606.ENSP00000245907	0	FALSE
0.481	0	0.481	0	0	0	0	ADAM12 (interacts with) YBX1	0	9606.ENSP00000357668	9606.ENSP00000361626	0	FALSE
0.521	0	0.521	0	0	0	0	ACR (interacts with) ZPBP	0	9606.ENSP00000216139	9606.ENSP00000046087	0	FALSE
