# Supplementary material for: Identification and Clinical Validation of Key Extracellular Proteins as the Potential Biomarkers in Relapsing-Remitting Multiple Sclerosis
Source: Front Immunol. 2021 Dec 7;12:753929. doi: 10.3389/fimmu.2021.753929 (PMC8688859; doi:10.3389/fimmu.2021.753929)
Supplement: Supplementary file 8 [file Table_5.xlsx]

## Sheet: Cluster 1 default node
logFC	MCODE::Clusters	MCODE::Node Status	MCODE::Score	name	P.Value	selected
2.40933	Cluster 0	Clustered	7	CD44	0.0177567	FALSE
-2.60963	Cluster 0	Clustered	7	KITLG	0.0042624	FALSE
2.14598	Cluster 0	Clustered	7	IL2	0.0255475	FALSE
1.81399	Cluster 0	Clustered	7	VCAM1	0.0338031	FALSE
-1.95358	Cluster 0	Seed	7	IL3	0.0357042	FALSE
-1.95367	Cluster 0	Clustered	7	IL17A	0.0131303	FALSE
1.81826	Cluster 0	Clustered	7	IL13	0.0402464	FALSE
-2.14067	Cluster 0	Clustered	7	IGF1	0.0428278	FALSE
-2.11858	Cluster 0	Clustered	6	OSM	0.00901236	FALSE
