# Supplementary material for: Identification and Clinical Validation of Key Extracellular Proteins as the Potential Biomarkers in Relapsing-Remitting Multiple Sclerosis
Source: Front Immunol. 2021 Dec 7;12:753929. doi: 10.3389/fimmu.2021.753929 (PMC8688859; doi:10.3389/fimmu.2021.753929)
Supplement: Supplementary file 9 [file Table_6.xlsx]

## Sheet: 10 CytoHubbatopological methods
Name	MCC	DNNC	MNC	Degree	EPC	BottleNeck	EcCentricity	Closeness	Radiality	Betweenness	Stress
IL13	6098	0.54053	14	16	24.855	7	0.22647	40.3333	5.29226	379.331	1092
IL17A	5948	0.47297	14	16	25.159	7	0.22647	42.1667	5.43529	822.276	2656
IL2	5941	0.37239	17	18	25.227	23	0.22647	43.9167	5.50681	1095.37	3146
VCAM1	5928	0.49815	13	13	24.112	4	0.22647	40.4167	5.3757	335.034	1472
IL3	5883	0.61853	10	11	23.436	1	0.22647	38.25	5.28034	356.787	1324
KITLG	5880	0.71599	9	9	23.227	1	0.22647	36.1667	5.16115	13.1429	86
CD44	5244	0.39487	16	20	25.155	18	0.22647	44.25	5.48297	1290.78	3542
IGF1	5220	0.45983	13	17	24.742	16	0.22647	42	5.38762	926.594	2862
OSM	864	0.64146	8	8	21.758	1	0.22647	33.5833	4.98235	4.66984	32
MMP1	174	0.52483	8	8	21.631	1	0.18118	35.1167	5.08963	24.6061	166
CSF3R	133	0.51223	7	8	20.183	3	0.22647	33.3333	4.95851	105.087	274
CTNNB1	38	0.42794	6	12	20.342	10	0.18118	36.8167	5.07771	727.092	2582
IFNB1	31	0.51861	5	6	18.763	1	0.22647	33.5	5.01811	65.9106	364
BSG	28	0.45378	5	7	18.722	3	0.18118	34.7833	5.07771	232.297	720
C3	27	0.28529	6	15	18.496	16	0.22647	39.0833	5.18498	1162.3	3062
WNT1	26	0.45378	5	5	15.606	2	0.18118	31.9833	4.887	45.007	274
TNFSF15	25	0.56839	4	5	15.706	2	0.18118	31.45	4.87508	150	362
BMP7	24	0.56839	4	4	15.426	1	0.18118	31.4833	4.87508	0	0
IL22	20	0.38039	6	6	18.943	1	0.18118	32.0333	4.887	43.4733	194
HLA-C	20	0.45378	5	7	16.641	3	0.18118	33.6	4.97043	313.406	836
HLA-DRA	19	0.38039	6	7	16.344	2	0.18118	33.3667	4.97043	212.823	634
CTSC	13	0.46346	3	7	13.912	1	0.18118	31.7667	4.79164	196.49	416
MBL2	12	0.47366	4	4	8.606	1	0.18118	27.3	4.42214	11.3932	52
FCN3	12	0.47366	4	4	8.217	1	0.18118	27.3	4.42214	11.3932	52
FCN2	12	0.47366	4	4	8.513	1	0.18118	27.3	4.42214	11.3932	52
CD74	12	0.38896	5	5	14.245	1	0.18118	32.2	4.93467	46.4767	208
CD47	12	0.37893	4	8	17.039	6	0.18118	35.0167	5.05387	724.69	1954
FGG	11	0.37893	4	7	13.893	2	0.18118	32.7167	4.86316	281.279	744
CTSD	9	0.46346	3	6	14.655	7	0.18118	31.6167	4.85124	171.53	434
PRKACB	8	0.2842	4	6	13.3	3	0.18118	31.5333	4.8274	362.521	1060
LGALS1	8	0.37893	4	4	12.018	1	0.18118	31.35	4.85124	32.2762	122
COLEC10	7	0.46346	3	4	8.447	1	0.15098	26.55	4.36254	61.7166	150
PYCARD	6	0.46346	3	3	8.44	1	0.18118	27.05	4.42214	0	0
MNDA	6	0.46346	3	3	8.35	1	0.18118	27.05	4.42214	0	0
LTBP1	6	0.46346	3	3	8.805	1	0.18118	27.2833	4.48173	0	0
LCN2	6	0.30898	3	5	15.181	4	0.18118	31.0333	4.81548	459.463	1452
CALM1	6	0.2842	4	4	10.273	1	0.18118	28.6	4.61285	33.7837	190
NCOA3	5	0.30779	2	5	11.688	2	0.18118	30.8667	4.79164	215.615	636
F2RL2	4	0	1	4	10.223	2	0.18118	28.4333	4.55325	171.902	366
VNN1	3	0.30779	2	3	5.031	3	0.15098	23.1333	3.9692	296	920
TG	3	0.30779	2	3	10.989	2	0.18118	30.6	4.85124	150	268
APOH	3	0.30779	2	3	8.242	1	0.18118	27.45	4.49365	16.3833	34
ADCY1	3	0.30779	2	3	8.983	2	0.18118	28.25	4.58901	115.712	330
YBX1	2	0	1	2	6.531	2	0.18118	27.9333	4.61285	150	266
WNT16	2	0.30779	2	2	7.531	1	0.15098	24.6333	4.19567	0	0
TREM2	2	0	1	2	4.6	2	0.15098	24.25	4.18375	150	376
TOR4A	2	0.30779	2	2	8.452	1	0.18118	28.4667	4.67245	0	0
TECTA	2	0.30779	2	2	2.603	1	0.12941	18.1095	3.08715	0	0
SPINK5	2	0	1	2	8.388	1	0.18118	28.2167	4.62477	12.7302	38
S100A9	2	0	1	2	7.074	1	0.18118	27.2333	4.56517	25.0026	118
LYPD3	2	0.30779	2	2	2.375	1	0.12941	18.1095	3.08715	0	0
GRIA4	2	0	1	2	4.397	2	0.15098	22.6333	3.95728	150	366
GIG25	2	0	1	2	6.007	1	0.18118	25.7	4.31486	13.9167	36
ENPEP	2	0	1	2	8.304	2	0.18118	28.1833	4.66053	21.1667	60
EDIL3	2	0	1	2	8.326	1	0.18118	28.15	4.66053	35.1714	88
ZPBP	1	0	1	1	1.222	1	0.02353	1	0.07059	0	0
UTS2	1	0	1	1	3.349	1	0.15098	20.45	3.65929	0	0
TNFSF8	1	0	1	1	3.932	1	0.15098	22.05	3.98111	0	0
TINAGL1	1	0	1	1	2.071	1	0.12941	17.4429	3.06331	0	0
SLC2A5	1	0	1	1	4.352	1	0.15098	23.5833	4.15991	0	0
RUVBL2	1	0	1	1	5.075	1	0.15098	24.1333	4.18375	0	0
RFXANK	1	0	1	1	4.858	1	0.15098	22.85	4.07647	0	0
RAB11FIP4	1	0	1	1	1.227	1	0.02353	1	0.07059	0	0
RAB11B	1	0	1	1	1.227	1	0.02353	1	0.07059	0	0
PPIB	1	0	1	1	4.904	1	0.15098	23.5667	4.18375	0	0
PCK1	1	0	1	1	3.384	1	0.15098	21.7	3.89768	0	0
OLFML3	1	0	1	1	1.236	1	0.02353	1	0.07059	0	0
NRF1	1	0	1	1	4.068	1	0.15098	23.5833	4.15991	0	0
NAGA	1	0	1	1	1.236	1	0.02353	1	0.07059	0	0
MERTK	1	0	1	1	2.099	1	0.12941	18.3952	3.28978	0	0
MDK	1	0	1	1	5.979	1	0.15098	24.1333	4.18375	0	0
LPO	1	0	1	1	3.373	1	0.15098	21.7833	3.95728	0	0
LNPEP	1	0	1	1	5.394	1	0.15098	22.95	4.07647	0	0
LAMA2	1	0	1	1	6.335	1	0.18118	27.2667	4.58901	0	0
IL1RAP	1	0	1	1	6.442	1	0.18118	25.6333	4.3983	0	0
FGF20	1	0	1	1	5.981	1	0.18118	26.3833	4.49365	0	0
FBN2	1	0	1	1	3.973	1	0.15098	22.45	3.9692	0	0
CTRB2	1	0	1	1	1.241	1	0.02353	1	0.07059	0	0
CSTA	1	0	1	1	4.396	1	0.15098	22.95	4.07647	0	0
CSPG4	1	0	1	1	6.08	1	0.18118	27.2667	4.58901	0	0
CPA1	1	0	1	1	1.241	1	0.02353	1	0.07059	0	0
CD14	1	0	1	1	6.186	1	0.18118	27.2667	4.58901	0	0
C1QB	1	0	1	1	5.097	1	0.18118	25.0333	4.29102	0	0
ADAM12	1	0	1	1	2.778	1	0.15098	20.4333	3.71889	0	0
ACR	1	0	1	1	1.222	1	0.02353	1	0.07059	0	0
TINAGL1	1	0	1	1	2.071	1	0.12941	17.4429	3.06331	0	0
MERTK	1	0	1	1	2.099	1	0.12941	18.3952	3.28978	0	0
UTS2	1	0	1	1	3.349	1	0.15098	20.45	3.65929	0	0
TNFSF8	1	0	1	1	3.932	1	0.15098	22.05	3.98111	0	0
SLC2A5	1	0	1	1	4.352	1	0.15098	23.5833	4.15991	0	0
RUVBL2	1	0	1	1	5.075	1	0.15098	24.1333	4.18375	0	0
RFXANK	1	0	1	1	4.858	1	0.15098	22.85	4.07647	0	0
PPIB	1	0	1	1	4.904	1	0.15098	23.5667	4.18375	0	0
PCK1	1	0	1	1	3.384	1	0.15098	21.7	3.89768	0	0
NRF1	1	0	1	1	4.068	1	0.15098	23.5833	4.15991	0	0
MDK	1	0	1	1	5.979	1	0.15098	24.1333	4.18375	0	0
LPO	1	0	1	1	3.373	1	0.15098	21.7833	3.95728	0	0
LNPEP	1	0	1	1	5.394	1	0.15098	22.95	4.07647	0	0
FBN2	1	0	1	1	3.973	1	0.15098	22.45	3.9692	0	0
CSTA	1	0	1	1	4.396	1	0.15098	22.95	4.07647	0	0
ADAM12	1	0	1	1	2.778	1	0.15098	20.4333	3.71889	0	0
LAMA2	1	0	1	1	6.335	1	0.18118	27.2667	4.58901	0	0
IL1RAP	1	0	1	1	6.442	1	0.18118	25.6333	4.3983	0	0
FGF20	1	0	1	1	5.981	1	0.18118	26.3833	4.49365	0	0
CSPG4	1	0	1	1	6.08	1	0.18118	27.2667	4.58901	0	0
CD14	1	0	1	1	6.186	1	0.18118	27.2667	4.58901	0	0
C1QB	1	0	1	1	5.097	1	0.18118	25.0333	4.29102	0	0
