# Supplementary material for: Identification and Clinical Validation of Key Extracellular Proteins as the Potential Biomarkers in Relapsing-Remitting Multiple Sclerosis
Source: Front Immunol. 2021 Dec 7;12:753929. doi: 10.3389/fimmu.2021.753929 (PMC8688859; doi:10.3389/fimmu.2021.753929)
Supplement: Supplementary file 10 [file Table_7.xlsx]

## Sheet: Sheet2
Group	Name	Patients ID (The First Affiliated Hospital of Harbin Medical University)	Sex	Age	Admission Date	Disease duration /year	Frequency of relapses /year	EDSS score at admission	Disease Course/day (from this relapse date to lumber puncture date)	Comorbidities	If the patient has received immunoglobulin therapy before lumber puncture at this relapse	If the patient has ever received disease-modifying therapies	CSF IgG (mg/L)	seurm IgG (mg/L)	CSF Alb (mg/L)	seurm Alb (mg/L)	IgG index	CSF IgA (mg/L)	CSF IgM (mg/L)	CSF protein (mg/L)	CSF total cell count (*10^6)	CSF WBC count (*10^6)	MOG, AQP4 or MBP antibody in CSF or serum	Del-1	IL-17A	ResolvinD1	MRI lesions at admission	Follow-up Time (months)	EDSS score (3 months after lumber puncture)	EDSS score (6 months after lumber puncture)	EDSS score (12 months after lumber puncture)	EDSS score (18 months after lumber puncture)	EDSS score (24 months after lumber puncture)	EDSS score (30 months after lumber puncture)	EDSS score (36 months after lumber puncture)	Progression-free survival status	Relapse-free survival status	Progression-free survival time/month	Relapse-free survival time/month
RRMS	Patient 1	13347654	Female	30	18.6.20	1	1	1	8	None	No	No	46.3	14.2	140	38.5	0.896655	1.95	0.54	324	5/1	5/1	Negative	1984.22	16.5591	445.12	Left frontal and left parietal lesions	30	1	1	2	2	3	2	2	1	1	9	9
RRMS	Patient 2	13551279	Female	27	18.7.23	1	5	1	21	Sinus arrhythmia	No	No	20.9	9.82	181	Null	Null	2.85	0.02	349	2/0	2/0	Negative	2094.44	15.7632	336.18	None	29	0.5	1	1	1	1	1		0	1	29	5
RRMS	Patient 3	10786678	Female	22	17.3.22	0.25	2	1	8	None	No	No	43.7	Null	163	41	Null	4.1	0.91	309.73	2/0	2/0	Negative	2041.03	15.5345	375.823	None	45	0	0	0	0	0	0	0	0	0	45	45
RRMS	Patient 4	10706983	Male	56	17.3.7	1	1	2	70	Hypertension	No	No	90.7	11.8	506	42.2	0.641043	12.8	2.1	642.71	50/40	50/40	Negative	1762.69	12.9664	407.878	Bilateral periventricular lesions	45	1.5	1.5	1.5	1.5	1.5	1.5	1.5	0	1	45	1
RRMS	Patient 5	11060132	Female	28	17.5.8	5	3	3	70	None	No	No	16.2	Null	126	42.9	Null	1.76	0.16	278.26	0/0	0/0	Negative	2457.92	16.1018	410.82	Left frontal lesions	43	2.5	4	4	4	4	5	5	1	1	3	3
RRMS	Patient 6	11144190	Female	40	17.5.22	1	1	1	17	None	No	No	64.2	10.7	180	42.1	1.40333	2.51	1.14	373.24	0/0	0/0	Negative	2712.14	15.7324	478.104	Spinal cord lesions	43	0.5	1	1	1	1.5	1.5	1.5	0	1	43	6
RRMS	Patient 7	11954023	Female	55	17.10.12	2	0.5	2	31	Hepatic hemangioma, History of stroke, Historical trauma, Lumbar disc herniation	No	No	27.4	Null	235	43	Null	3.17	0.45	359.58	0/0	0/0	Negative	2116.9	13.3094	413.995	Spinal cord lesions	38	2	2	1	1	1	1	1.5	0	1	38	7
RRMS	Patient 8	11960866	Male	50	17.10.11	2	0.5	1	31	Hypertension	No	No	40	12.4	346	37.2	0.346821	7.22	0.59	555.44	20/10	20/10	Negative	2050.31	12.9137	333.393	Bilateral periventricular and bilateral temporal lesions	38	1	1	0	0	1	1	1	0	1	38	18
RRMS	Patient 9	12016552	Male	22	17.10.25	1	1	1	7	History of laryngeal surgery	No	No	14.6	Null	127	46	Null	1.28	0.34	238.09	4/4	4/4	Negative	3096.94	15.1344	511.863	Bilateral frontal, bilateral periventricular and corpus callosum lesions	38	1	1	1	1	1	1	1	0	1	38	12
RRMS	Patient 10	11838147	Female	38	17.9.14	1	1	2	4	None	No	No	24.3	16	185	Null	Null	1.37	0.34	254.09	5/1	5/1	Negative	3390.04	16.5943	472.839	Right parietal subcortical lesions	39	1.5	0	0	0	0	0	0	0	0	39	39
RRMS	Patient 11	11815567	Female	42	17.9.11	3	2	1	21	Historical trauma	No	No	144	Null	195	39.5	Null	2.41	2.22	418.42	10/10	10/10	Negative	2403.91	14.1098	433.661	Bilateral frontal, bilateral parietal, bilateral periventricular and pons lesions	39	0	1	1	1	1	1	1	0	1	39	5
RRMS	Patient 12	11819996	Male	36	17.9.11	1	1	1	10	History of tuberculosis	No	No	24.7	11.6	218	44.8	0.437583	2.93	0.44	289.83	0/0	0/0	Null	2328.66	13.2039	469.123	Corpus callosum lesions	39	2	2	2	1	1	1	1	1	1	3	3
RRMS	Patient 13	11561502	Female	38	17.8.1	1	1	1	38	None	No	No	18.8	15.5	138	47.2	0.414848	3.79	0.19	280.22	4/1	4/1	Null	2344.59	16.2513	474.233	Right parietal lesions	40	2	1	2	2	3	3	3	1	1	1	1
RRMS	Patient 14	12377102	Female	40	17.12.25	2	0.5	1	65	Hypertension	No	No	30.4	Null	134	40	Null	1.51	0.59	271.68	5/2	5/2	Negative	2591.04	12.8125	456.967	Bilateral frontal, bilateral parietal, bilateral periventricular, left temporal and medullary lesions	36	1	1	1.5	1.5	1.5	1.5	1.5	0	1	36	10
RRMS	Patient 15	12295450	Female	37	17.12.10	1	1	0	14	History of nasal surgery, History of cesarean section surgery	No	No	21	12.5	167	40.4	0.406419	1.01	0.29	120	2/0	2/0	Negative	2673.22	14.9629	442.41	Bilateral thalamic, bilateral cerebral peduncles and pons lesions	36	0	0	0	0	0	0	0	0	0	36	36
RRMS	Patient 16	12280905	Female	28	17.12.11	2	0.5	1	6	None	No	No	21.9	Null	130	43.2	Null	2.81	0.46	241.14	5/0	5/0	Negative	2614.04	15.7104	486.467	Bilateral frontal, bilateral parietal and bilateral temporal lesions	36	0	0	0	0	0	0	0	0	0	36	36
RRMS	Patient 17	12628292	Female	38	18.2.8	1	1	1	3	Lacunar stroke, History of Myocarditis	No	No	15.2	8.53	158	39	0.439847	0.964	0.3	308.96	10/0	10/0	Null	2568.84	16.8142	470.826	Right temporal,right frontal and right parietal lesions	34	1	1						0	0	12	12
RRMS	Patient 18	12578558	Male	25	18.1.30	2	0.5	1	15	None	No	No	30.9	Null	182	38.8	Null	2.95	0.37	357.54	10/0	10/0	Null	2676.42	13.1203	348.181	Bilateral frontal, bilateral parietal lesions and spinal cord lesions	35	0	1	1	1	1	1	1	0	1	35	5
RRMS	Patient 19	12652102	Female	54	18.2.17	6	0.5	1	9	History of thyroid surgery	No	No	42	10.4	296	41.7	0.568932	4.14	0.43	430.72	0/0	0/0	Negative	2917.42	12.6102	406.716	Bilateral frontal, bilateral parietal, bilateral periventricular and pons lesions	34	1	1	0	0	0	0	0	0	0	34	34
RRMS	Patient 20	12842923	Female	49	18.3.22	16	0.5	2	12	None	No	No	38.5	44.3	179	12.4	0.060204	2.19	0.53	328.53	0/0	0/0	MBP Positive	2634.82	14.5759	452.553	Spinal cord lesions	33	2	1	0	0	0	0	0	0	0	33	33
RRMS	Patient 21	12965054	Female	26	18.4.12	2	0.5	1	12	None	No	No	10.9	Null	87.1	Null	Null	1.42	0.16	208.59	0/0	0/0	Negative	2191.82	15.0244	398.354	Right cerebellar lesions	32	1	0	0	0	0	0	0	0	0	32	32
RRMS	Patient 22	13208679	Female	19	18.5.24	1	1	1	10	None	No	No	37.4	Null	171	41.2	Null	5.26	0.94	340.72	13/4	13/4	Negative	2340.75	15.8423	331.921	Bilateral periventricular and spinal cord lesions	31	1	0	1	1	1	1		0	1	31	12
RRMS	Patient 23	13137744	Male	23	18.5.13	2	0.5	0	8	None	No	No	19	Null	166	42.9	Null	3.95	1.03	297.66	12/10	12/10	Negative	2884.38	13.1291	455.031	Spinal cord lesions	31	0	0	0	0	0	0	0	0	0	31	31
RRMS	Patient 24	13176801	Female	35	18.5.19	2	1	2	5	None	No	No	27.7	Null	87.1	40.3	Null	2.08	0.35	282.84	4/4	4/4	Negative	2740.3	15.1871	455.263	Bilateral periventricular and bilateral centrum semiovale lesions	31	1	1	1	2	1	1		0	1	31	17
RRMS	Patient 25	13032482	Female	28	18.4.24	2	0.5	1	7	None	No	No	61.2	12.4	121	Null	Null	2.28	0.16	334.47	15/5	15/5	Negative	2832.23	13.1335	365.912	Bilateral frontal,bilateral temporal lesions, bilateral periventricular, bilateral centrum semiovale, brain stem and spinal cord lesions	32	0	0	0	0	0	0	0	0	0	32	32
RRMS	Patient 26	13004793	Male	44	18.4.19	4	0.5	1	20	None	No	No	45.2	Null	193	39	Null	5.21	0.19	356.2	40/0	40/0	Negative	2255.47	13.0148	499.552	Spinal cord lesions	32	0	0	0	0	0	0	0	0	0	32	32
RRMS	Patient 27	13464412	Male	32	18.7.9	2	0.5	1	7	None	No	No	35.7	8.31	257	44.4	0.742193	5.3	0.06	448.25	8/8	8/8	Negative	2594.29	12.3464	414.227	Spinal cord lesions	29	0	0	0	0	0	0	0	0	0	29	29
RRMS	Patient 28	11899783	Female	24	17.9.26	1	1	1	20	None	No	No	10.1	Null	86	37.6	Null	0.923	0.4	134.11	6/6	6/6	Negative	3229.05	16.7306	474.543	Bilateral frontal and bilateral parietal lesions	27	0	0	1	1	1	1	1	0	1	27	12
RRMS	Patient 29	13310853	Female	33	18.6.12	1	1	1.5	21	None	No	No	21.9	9.53	154	36.4	0.543165	3.15	0.45	273.93	2/0	2/0	Negative	2833.6	11.7571	375.745	Bilateral frontal, right bilateral periventricular lesions	30	1	1	1	1	4	1	1	0	1	30	22
RRMS	Patient 30	13655731	Female	34	18.8.8	7	0.3	1	65	None	No	No	41.7	Null	127	39.8	Null	5.27	0.06	292.95	10/0	10/0	Negative	2618.27	14.7518	341.677	Bilateral frontal, bilateral parietal and bilateral periventricular lesions	28	0	0	0	0	0			0	0	28	28
RRMS	Patient 31	13324108	Female	48	18.6.14	5	0.2	1	7	None	No	No	86.6	12.5	84.2	40	3.29121	1.35	0.16	466.63	10/10	10/10	Negative	2504.66	12.2321	384.495	Bilateral frontal, bilateral parietal and bilateral periventricular lesions	30	0	1	1	1	1	1		0	1	30	30
RRMS	Patient 32	12488232	Female	48	18.1.14	10	0.5	2	5	History of Stroke	No	No	50.9	13.7	172	40.4	0.87267	9.09	1.21	314.64	10/5	10/5	Negative	2376.48	15.1959	388.598	Bilateral frontal, bilateral parietal, bilateral periventricular and corpus callosum lesions	35	1	2	2	2	2	3	3	1	1	27	6
RRMS	Patient 33	12012991	Female	38	17.10.20	0	0.5	1	8	None	No	No	28.4	8.4	172	36.7	0.721401	1.03	0.62	322.38	0/0	0/0	Null	2492.57	14.4747	392.625	Right brain stem lesions	38	0	0	0	0	0	0	0	0	0	38	38
RRMS	Patient 34	10812127	Female	29	17.3.24	1	1	2	4	None	No	No	136	17.9	164	36.6	1.6956	5.5	1.31	371.94	15/15	15/15	Negative	2435.93	15.2443	360.415	Bilateral frontal, bilateral parietal and bilateral periventricular lesions	44	1.5	1	2	1.5	1.5	1.5	1	0	1	44	10
RRMS	Patient 35	13989952	Female	29	18.10.9	0	1	1	7	None	No	No	32.7	Null	174	39.5	Null	2.63	0.89	291.39	20/0	20/0	Negative	2136.57	13.4897	435.519	Bilateral frontal, bilateral parietal and bilateral periventricular lesions	26	0	0	0	0	0	0	0	0	1	26	8
RRMS	Patient 36	14281235	Female	56	18.12.3	2	1	1	11	Hypertension	No	No	40.9	12	289	39.1	0.461127	7.77	0.57	455.97	0/0	0/0	Negative	2444.56	16.1414	426.847	Bilateral frontal, bilateral parietal, bilateral corona radiata and pons lesions	24	1	1	1	1	1	1	1	0	0	24	24
RRMS	Patient 37	14281937	Female	49	18.12.3	4	1	1	5	None	No	No	102	13.9	241	45.2	1.37628	1.5	2.94	512.94	0/0	0/0	Negative	2158.83	14.0218	497.229	None	24	1	1	1	1	1	3	2	1	1	24	10
RRMS	Patient 38	14676271	Male	44	19.4.25	17	1	1	10	None	No	No	29.4	Null	202	41.3	Null	2.76	0.52	342.39	2/2	2/2	Negative	2387.15	11.8495	339.742	Bilateral frontal, bilateral parietal and bilateral periventricular lesions	20	1	1	2	2				1	1	12	12
RRMS	Patient 39	14757045	Male	26	19.5.24	10	0.3	1	33	None	No	No	66.3	12.3	337	41.8	0.668582	5.37	1.55	659.01	10/2	10/2	Negative	2899.71	14.2153	376.21	Bilateral periventricular lesions	19	1	1	2	2				1	1	10	10
RRMS	Patient 40	14887756	Female	26	19.7.17	2	0.5	1	8	None	No	No	30.5	33.2	153	49.8	0.29902	2.77	0.85	262.92	5/0	5/0	Negative	1381.77	15.3273	348.265	Bilateral frontal, left parietal, bilateral periventricular and pons lesions	17	0	0	0	0				0	0	17	17
RRMS	Patient 41	14876793	Female	37	19.7.12	1	1	1	13	None	No	No	15.4	Null	89.8	31.7	Null	1.72	0.34	149.16	12/12	12/12	Negative	1772.29	12.1784	499.15	Left frontal and spinal cord lesions	17	1	1	1	1				0	1	17	7
RRMS	Patient 42	11614652	Female	33	17.8.9	2	0.5	1	7	None	No	No	79.9	Null	188	Null	Null	2.93	0.39	403.98	1/1	1/1	Negative	1520.25	16.3159	437.528	Spinal cord lesions	40	0	0	0	0	1	1		0	1	40	24
RRMS	Patient 43	21140847	Female	35	19.9.26	2	0.5	1	4	None	No	No	65.2	11.6	251	45.9	1.02785	0.242	0.38	410.44	10/1	10/1	Negative	1820.94	15.5197	424.683	Spinal cord lesions	15	0.5	1	1					0	1	15	15
RRMS	Patient 44	13926471	Female	28	19.1.7	1	1	1	1	Anemia、Sinus arrhythmia	No	No	6.2	12	199	34.3	0.0890536	11.2	3.13	302.99	4/4	4/4	Negative	1438.47	15.4705	409.644	None	23	0	0	1	0				0	0	23	23
RRMS	Patient 45	14352496	Male	54	18.12.26	1	1	1	35	Hypertension, Rhinitis	No	No	0.025	10.1	217	39.1	0.000446001	2.26	0.14	409.03	0/0	0/0	Negative	1644.54	12.8941	350.054	Bilateral frontal, bilateral parietal, bilateral periventricular, corpus callosum and pons lesions	24	1	1	1	1				0	1	24	10
RRMS	Patient 46	14809867	Female	46	19.6.12	3	0.33	1	31	None	No	No	33.9	Null	159	38.5	Null	2.21	0.24	358.6	2/0	2/0	Negative	1477.59	13.2161	354.932	Bilateral frontal and right parietal lesions	18	0	0	0	0				0	0	18	18
RRMS	Patient 47	14607006	Male	42	19.4.2	3	1	1	60	Hypertension、Gallbladder polyps	No	No	30.2	11.3	204	51.9	0.679932	3.2	0.17	319.23	0/0	0/0	Negative	1584.45	12.089	448.909	Bilateral frontal, bilateral parietal and left periventricular lesions	20	0	0	0	0				0	0	20	20
RRMS	Patient 48	20885393	Female	22	19.8.1	1	1	2	7	None	No	No	54.5	Null	144	37.3	Null	3.68	1.46	331.53	5/1	5/1	Negative	1082.58	13.0149	348.916	Bilateral frontal, bilateral parietal, bilateral periventricular,brain stem and spinal cord lesions	16	2	3	3	0				1	1	4	4
RRMS	Patient 49	14498708	Female	39	19.2.24	1	1	1	8	None	No	No	31.2	Null	181	36.4	Null	4.27	0.52	391.28	0/0	0/0	Negative	1282.1	15.1753	457.852	Bilateral frontal, bilateral parietal, bilateral periventricular,bilateral cerebellar, brain stem and spinal cord lesions	22	0	0	0	1	1	1	1	0	1	22	15
RRMS	Patient 50	14633561	Female	23	18.8.1	4	0.5	1	31	None	No	No	69	Null	138	40.3	Null	3.28	0.54	308.97	10/2	10/2	Negative	1195.17	15.9178	308.999	Bilateral frontal, bilateral parietal and right periventricular lesions	28	0	0	0	0	0			0	0	28	28
RRMS	Patient 51	9423546	Female	37	16.7.1	5	0.2	1	13	None	No	No	148	11.8	256	45.9	2.24881	3.05	0.39	599.45	2/1	2/1	Negative	1267.73	16.6737	384.848	Bilateral frontal subcortical, left periventricular, left temporal cortical and pons lesions	53	0.5	0	0	0	0	0	0	0	0	53	53

## Sheet: Sheet2 (2)
Group	Name	Patients ID (The First Affiliated Hospital of Harbin Medical University)	Sex	Age	CSF IgG (mg/L)	CSF Alb (mg/L)	CSF IgA (mg/L)	CSF IgM (mg/L)	CSF protein (mg/L)	CSF total cell count (*10^6)	CSF WBC count (*10^6)	Del-1	IL-17A	ResolvinD1
control	Patient 1	20828027	Female	18	11.3	89.8	1.27	0.18	194.27	0/0	0/0	1194.24	27.4131	199.819
control	Patient 2	14763557	Female	21	18.9	239	3.42	0.31	356.41	0/0	0/0	657.655	28.67	179.821
control	Patient 3	13903776	Male	16	20.5	189	1.34	0.32	315.5	0/0	0/0	1161.16	28.3435	159.497
control	Patient 4	14324565	Male	33	10.9	157	1.34	0.29	288.57	20/0	20/0	1603.22	29.3722	222.257
control	Patient 5	14239952	Female	28	26.2	173	1.82	0.37	282.74	0/0	0/0	1487.28	24.8457	210.063
control	Patient 6	21019488	Male	34	36.6	202	2.66	0.6	393.45	0/0	0/0	1328.51	30.0432	166.488
control	Patient 7	20910334	Female	40	33.3	157	2.29	0.44	339.99	0/0	0/0	870.999	26.9927	229.33
control	Patient 8	20907721	Female	35	16.1	128	1.29	0.32	262.96	1/1	1/1	1545.65	29.8911	204.697
control	Patient 9	20909149	Female	50	24.6	164	2.29	0.22	347.55	1/1	1/1	1284.34	30.8438	210.876
control	Patient 10	13087978	Female	55	19.9	189	2.46	0.33	326.11	1/1	1/1	1280.92	28.2272	223.232
control	Patient 11	11118317	Female	53	16.1	161	2.67	0.17	264.77	20/2	20/2	1224.01	27.6904	212.258
control	Patient 12	13275917	Female	62	30.4	205	2.67	0.23	415.04	0/0	0/0	1111.39	24.1703	184.454
control	Patient 13	12277772	Female	38	21.5	121	1.85	0.19	195.34	230/10	230/10	1206.03	29.0726	162.667
control	Patient 14	13419030	Male	46	11.1	121	1.38	0.16	234.28	3/3	3/3	1219.47	30.817	219.818
control	Patient 15	12944769	Female	41	18.2	149	3.99	0.79	286.46	0/0	0/0	1103.82	26.1831	182.91
control	Patient 16	12578603	Female	48	42	277	5.79	0.32	448.67	0/0	0/0	1231.45	26.5454	232.988
control	Patient 17	14262629	Female	47	26.1	196	2.92	0.6	241.79	12/3	12/3	1194.14	25.8923	197.137
control	Patient 18	13886073	Female	43	35.6	215	2.17	1	411.1	6/5	6/5	1285.42	24.8412	226.484
control	Patient 19	14327513	Female	18	12.8	106	1.84	0.24	184.25	2/0	2/0	1091.91	31.564	226.322
control	Patient 20	12361770	Male	33	13.6	103	1.42	0.3	208.16	7/0	7/0	1139.5	30.0611	184.211
